# Supplementary material for: Crystal structure of tin(IV) chloride octa­hydrate
Source: Acta Crystallogr Sect E Struct Rep Online. 2014 Nov 12;70(Pt 12):480–2. doi: 10.1107/S1600536814024271 (PMC4257401; doi:10.1107/S1600536814024271)
Supplement: Supplementary file 1 [file e-70-00480-sup1.cif]

##############################################################################
#                                                                            #
# This CIF contains the data in a paper accepted for publication in          #
# Acta Crystallographica Section E. It conforms to the requirements of       #
# Notes for Authors for Acta Crystallographica Section E, and has been       #
# peer reviewed under the auspices of the IUCr Commission on Journals.       #
#                                                                            #
# Full details of the Crystallographic Information File format               #
# are given in the paper "The Crystallographic Information File (CIF):       #
# a New Standard Archive File for Crystallography" by S. R. Hall, F. H.      #
# Allen and I. D. Brown [Acta Cryst. (1991), A47, 655-685].                  #
#                                                                            #
# The current version of the core CIF dictionary is obtainable from          #
# ftp://ftp.iucr.org/pub/cif_core.dic.                                       #
#                                                                            #
# Software is freely available for graphical display of the structure(s)     #
# in this CIF. For information consult the CIF software page                 #
# http://www.iucr.org/resources/cif/software.                                #
#                                                                            #
# This file may be used for bona fide research purposes within the           #
# scientific community so long as proper attribution is given to the journal # 
# article from which it was obtained.                                        #
#                                                                            #
##############################################################################
data_I
_database_code_depnum_ccdc_archive 'CCDC 1032661'
_audit_creation_method     SHELXL-2012
_journal_date_recd_electronic     2014-10-13
_journal_date_accepted     2014-11-04
_journal_name_full     'Acta Crystallographica, Section E'
_journal_year     2014
_journal_volume     70
_journal_issue     12
_journal_page_first     480
_journal_page_last     482
_journal_paper_category     GI
_journal_paper_doi     10.1107/S1600536814024271
_journal_coeditor_code     BR2243
_publ_contact_author_name     'Horst Schmidt'
_publ_contact_author_address
;
TU Bergakademie Freiberg, Institute of Inorganic Chemistry,
Leipziger Strasse 29,
D-09596 Freiberg,
Germany
;
_publ_contact_author_email     horst.schmidt@chemie.tu-freiberg.de
_publ_contact_author_fax     ?
_publ_contact_author_phone     ?
_publ_section_title
;
Crystal structure of tin(IV) chloride octahydrate
;
_publ_section_title_footnote     .
loop_
    _publ_author_name
    _publ_author_footnote
    _publ_author_address
    'Hennings, Erik' .
;
TU Bergakademie Freiberg, Institute of Inorganic Chemistry,
Leipziger Strasse 29,
D-09596 Freiberg,
Germany
;
    'Schmidt, Horst' .
;
TU Bergakademie Freiberg, Institute of Inorganic Chemistry,
Leipziger Strasse 29,
D-09596 Freiberg,
Germany
;
    'Voigt, Wolfgang' .
;
TU Bergakademie Freiberg, Institute of Inorganic Chemistry,
Leipziger Strasse 29,
D-09596 Freiberg, Germany
;
_publ_section_synopsis
;
The title compound was crystallized according to the solid--liquid phase diagram
at lower temperatures. It is built-up of SnCl~4~(H~2~O)~2~ octahedral units
and lattice water molecules.
;
_chemical_name_systematic
;
Tin(IV) chloride octahydrate
;
_chemical_formula_sum     'Cl4 H16 O8 Sn'
_chemical_formula_structural     'Sn Cl4 (H2 O)2, 6(H2 O)'
_chemical_formula_iupac     '[Sn Cl4 (H2 O)2], 6H2 O'
_chemical_formula_weight     404.62
_chemical_melting_point     ?
_shelx_space_group_comment
;
The symmetry employed for this shelxl refinement is uniquely defined
by the following loop, which should always be used as a source of
symmetry information in preference to the above space-group names.
They are only intended as comments.
;
_space_group_crystal_system     monoclinic
_space_group_name_H-M_alt     'C 2/c'
_space_group_name_Hall     '-C 2yc'
loop_
    _space_group_symop_operation_xyz
    'x, y, z'
    '-x, y, -z+1/2'
    'x+1/2, y+1/2, z'
    '-x+1/2, y+1/2, -z+1/2'
    '-x, -y, -z'
    'x, -y, z-1/2'
    '-x+1/2, -y+1/2, -z'
    'x+1/2, -y+1/2, z-1/2'
_cell_length_a     16.0224(15)
_cell_length_b     7.8530(8)
_cell_length_c     12.6766(12)
_cell_angle_alpha     90
_cell_angle_beta     119.739(7)
_cell_angle_gamma     90
_cell_volume     1384.9(2)
_cell_formula_units_Z     4
_cell_measurement_reflns_used     13366
_cell_measurement_theta_min     1.83
_cell_measurement_theta_max     29.62
_cell_measurement_temperature     200
_exptl_crystal_description     'plate'
_exptl_crystal_colour     'colourless'
_exptl_crystal_size_max     0.335
_exptl_crystal_size_mid     0.228
_exptl_crystal_size_min     0.12
_exptl_crystal_density_diffrn     1.941
_exptl_crystal_density_meas     ?
_exptl_crystal_density_method     ?
_exptl_crystal_F_000     792
_exptl_absorpt_coefficient_mu     2.626
_exptl_absorpt_correction_type     integration
_exptl_absorpt_process_details
;
(Coppens, 1970)
;
_shelx_estimated_absorpt_T_min     ?
_shelx_estimated_absorpt_T_max     ?
_exptl_absorpt_correction_T_min     0.4917
_exptl_absorpt_correction_T_max     0.7305
_exptl_special_details     ?
_diffrn_ambient_temperature     200
_diffrn_radiation_type     MoK\a
_diffrn_radiation_wavelength     0.71073
_diffrn_measurement_device_type     'Stoe IPDS 2T'
_diffrn_measurement_method     'rotation method'
_diffrn_detector_area_resol_mean     6.67
_diffrn_reflns_number     13041
_diffrn_reflns_av_R_equivalents     0.0299
_diffrn_reflns_theta_min     2.928
_diffrn_reflns_theta_max     27.498
_diffrn_reflns_theta_full     25.242
_diffrn_measured_fraction_theta_max     0.999
_diffrn_measured_fraction_theta_full     0.999
_diffrn_reflns_limit_h_min     -22
_diffrn_reflns_limit_h_max     21
_diffrn_reflns_limit_k_min     -10
_diffrn_reflns_limit_k_max     10
_diffrn_reflns_limit_l_min     -17
_diffrn_reflns_limit_l_max     17
_refine_special_details
;
;
_reflns_number_total     1600
_reflns_number_gt     1451
_reflns_threshold_expression     I>2\s(I)
_refine_ls_structure_factor_coef     Fsqd
_refine_ls_matrix_type     full
_refine_ls_R_factor_all     0.0228
_refine_ls_R_factor_gt     0.0214
_refine_ls_wR_factor_gt     0.0487
_refine_ls_wR_factor_ref     0.0494
_refine_ls_goodness_of_fit_ref     1.106
_refine_ls_restrained_S_all     1.103
_refine_ls_number_reflns     1600
_refine_ls_number_parameters     92
_refine_ls_number_restraints     12
_refine_ls_hydrogen_treatment     refall
_refine_ls_weighting_scheme     calc
_refine_ls_weighting_details
;
 w=1/[\s^2^(Fo^2^)+(0.0133P)^2^+4.9358P]
 where P=(Fo^2^+2Fc^2^)/3
;
_atom_sites_solution_hydrogens     difmap
_atom_sites_solution_primary     ?
_atom_sites_solution_secondary     ?
_refine_ls_shift/su_max     0.001
_refine_ls_shift/su_mean     0.000
_refine_diff_density_max     1.007
_refine_diff_density_min     -0.711
_refine_ls_extinction_method     none
_refine_ls_extinction_coef     .
loop_
    _atom_type_symbol
    _atom_type_description
    _atom_type_scat_dispersion_real
    _atom_type_scat_dispersion_imag
    _atom_type_scat_source
    'Sn' 'Sn' -0.6537 1.4246
                         'International Tables Vol C Tables 4.2.6.8 and 6.1.1.4'
    'Cl' 'Cl' 0.1484 0.1585
                         'International Tables Vol C Tables 4.2.6.8 and 6.1.1.4'
    'O' 'O' 0.0106 0.0060
                         'International Tables Vol C Tables 4.2.6.8 and 6.1.1.4'
    'H' 'H' 0.0000 0.0000
                         'International Tables Vol C Tables 4.2.6.8 and 6.1.1.4'
_computing_data_collection
;
X-AREA (Stoe & Cie, 2009)
;
_computing_cell_refinement
;
X-AREA (Stoe & Cie, 2009)
;
_computing_data_reduction
;
X-RED (Stoe & Cie, 2009)
;
_computing_structure_solution
;
SHELXS97 (Sheldrick, 2008)
;
_computing_structure_refinement
;
SHELXL2012 (Sheldrick, 2008)
;
_computing_molecular_graphics
;
DIAMOND (Brandenburg, 2006)
;
_computing_publication_material
;
publCIF (Westrip, 2010)
;
loop_
    _atom_site_type_symbol
    _atom_site_label
    _atom_site_fract_x
    _atom_site_fract_y
    _atom_site_fract_z
    _atom_site_U_iso_or_equiv
    _atom_site_adp_type
    _atom_site_calc_flag
    _atom_site_occupancy
    _atom_site_disorder_assembly
    _atom_site_disorder_group
    Sn Sn1 0.0000 0.86619(3) 0.2500 0.02527(8) Uani d 1 . .
    Cl Cl3 0.17022(5) 0.89264(10) 0.37662(6) 0.04076(17) Uani d 1 . .
    O O4 -0.00709(13) 1.0623(3) 0.35862(18) 0.0342(4) Uani d 1 . .
    Cl Cl1 0.01591(7) 0.66227(10) 0.12053(8) 0.0504(2) Uani d 1 . .
    O O1 0.83339(14) 0.1224(3) 0.35849(18) 0.0341(4) Uani d 1 . .
    O O2 0.24917(15) 0.3119(3) 0.34936(19) 0.0377(4) Uani d 1 . .
    O O3 0.11311(15) 0.3211(3) 0.4228(2) 0.0380(4) Uani d 1 . .
    H H4A 0.030(2) 1.146(3) 0.376(3) 0.057(11) Uiso d 1 . .
    H H4B -0.0574(14) 1.086(4) 0.359(3) 0.044(9) Uiso d 1 . .
    H H3B 0.085(3) 0.414(3) 0.414(4) 0.070(13) Uiso d 1 . .
    H H3A 0.145(3) 0.326(6) 0.387(4) 0.082(15) Uiso d 1 . .
    H H1A 0.837(3) 0.169(5) 0.420(2) 0.063(12) Uiso d 1 . .
    H H2A 0.270(4) 0.405(3) 0.341(5) 0.100(18) Uiso d 1 . .
    H H2B 0.291(3) 0.251(5) 0.404(3) 0.099(18) Uiso d 1 . .
    H H1B 0.805(4) 0.190(6) 0.299(4) 0.14(2) Uiso d 1 . .
loop_
    _atom_site_aniso_label
    _atom_site_aniso_U_11
    _atom_site_aniso_U_22
    _atom_site_aniso_U_33
    _atom_site_aniso_U_12
    _atom_site_aniso_U_13
    _atom_site_aniso_U_23
    Sn1 0.03433(13) 0.02255(12) 0.02383(12) 0.000 0.01815(10) 0.000
    Cl3 0.0320(3) 0.0591(4) 0.0315(3) 0.0162(3) 0.0161(3) 0.0064(3)
    O4 0.0290(9) 0.0348(10) 0.0440(10) -0.0046(8) 0.0220(8) -0.0141(9)
    Cl1 0.0809(6) 0.0363(4) 0.0615(5) -0.0147(4) 0.0563(5) -0.0188(3)
    O1 0.0356(10) 0.0410(11) 0.0311(9) 0.0046(8) 0.0206(8) -0.0013(8)
    O2 0.0387(11) 0.0412(11) 0.0372(10) -0.0055(9) 0.0218(9) -0.0020(9)
    O3 0.0369(10) 0.0334(10) 0.0508(12) -0.0016(8) 0.0273(10) -0.0054(9)
_geom_special_details
;
 All esds (except the esd in the dihedral angle between two l.s. planes)
 are estimated using the full covariance matrix.  The cell esds are taken
 into account individually in the estimation of esds in distances, angles
 and torsion angles; correlations between esds in cell parameters are only
 used when they are defined by crystal symmetry.  An approximate (isotropic)
 treatment of cell esds is used for estimating esds involving l.s. planes.
;
loop_
    _geom_bond_atom_site_label_1
    _geom_bond_atom_site_label_2
    _geom_bond_site_symmetry_2
    _geom_bond_distance
    _geom_bond_publ_flag
    Sn1 O4 . 2.1064(18) ?
    Sn1 O4 2 2.1064(18) ?
    Sn1 Cl3 2 2.3906(7) ?
    Sn1 Cl3 . 2.3906(7) ?
    Sn1 Cl1 . 2.3954(7) ?
    Sn1 Cl1 2 2.3954(7) ?
loop_
    _geom_angle_atom_site_label_1
    _geom_angle_atom_site_label_2
    _geom_angle_atom_site_label_3
    _geom_angle_site_symmetry_1
    _geom_angle_site_symmetry_3
    _geom_angle
    _geom_angle_publ_flag
    O4 Sn1 O4 . 2 86.01(12) ?
    O4 Sn1 Cl3 . 2 87.81(6) ?
    O4 Sn1 Cl3 2 2 84.90(5) ?
    O4 Sn1 Cl3 . . 84.90(5) ?
    O4 Sn1 Cl3 2 . 87.81(6) ?
    Cl3 Sn1 Cl3 2 . 170.03(4) ?
    O4 Sn1 Cl1 . . 174.47(6) ?
    O4 Sn1 Cl1 2 . 88.99(6) ?
    Cl3 Sn1 Cl1 2 . 94.12(3) ?
    Cl3 Sn1 Cl1 . . 92.55(3) ?
    O4 Sn1 Cl1 . 2 88.99(6) ?
    O4 Sn1 Cl1 2 2 174.47(6) ?
    Cl3 Sn1 Cl1 2 2 92.55(3) ?
    Cl3 Sn1 Cl1 . 2 94.12(3) ?
    Cl1 Sn1 Cl1 . 2 96.09(4) ?
loop_
    _geom_hbond_atom_site_label_D
    _geom_hbond_atom_site_label_H
    _geom_hbond_atom_site_label_A
    _geom_hbond_site_symmetry_A
    _geom_hbond_distance_DH
    _geom_hbond_distance_HA
    _geom_hbond_distance_DA
    _geom_hbond_angle_DHA
    O1 H1B O2 2_655 0.840(10) 1.900(16) 2.729(3) 169(6)
    O2 H2B O3 7_556 0.835(10) 2.04(2) 2.825(3) 157(5)
    O2 H2A O1 3_455 0.837(10) 1.938(15) 2.762(3) 168(5)
    O1 H1A Cl3 5_666 0.836(10) 2.68(3) 3.389(2) 143(4)
    O3 H3A O2 . 0.837(10) 1.952(17) 2.763(3) 163(4)
    O3 H3B Cl1 2 0.834(10) 2.431(11) 3.260(2) 173(4)
    O4 H4B O1 1_465 0.833(10) 1.767(11) 2.598(3) 176(4)
    O4 H4A O3 1_565 0.837(10) 1.800(11) 2.635(3) 176(4)
