# Supplementary material for: Crystal structure of tin(IV) chloride octa­hydrate
Source: Acta Crystallogr Sect E Struct Rep Online. 2014 Nov 12;70(Pt 12):480–2. doi: 10.1107/S1600536814024271 (PMC4257401; doi:10.1107/S1600536814024271)
Supplement: Supplementary file 2 [file e-70-00480-Isup2.hkl]

#
# h,k,l, Fc-squared, Fo-squared, sigma(Fo-squared), status flag
#
data_I
_shelx_title ' '
_shelx_refln_list_code          4
_shelx_F_calc_maximum      365.77
_exptl_crystal_F_000       792.00
_reflns_d_resolution_high  0.7697

loop_
 _space_group_symop_operation_xyz
 'x, y, z'
 '-x, y, -z+1/2'
 'x+1/2, y+1/2, z'
 '-x+1/2, y+1/2, -z+1/2'
 '-x, -y, -z'
 'x, -y, z-1/2'
 '-x+1/2, -y+1/2, -z'
 'x+1/2, -y+1/2, z-1/2'

_cell_length_a    16.0224
_cell_length_b     7.8530
_cell_length_c    12.6766
_cell_angle_alpha  90.000
_cell_angle_beta  119.739
_cell_angle_gamma  90.000

_shelx_F_squared_multiplier     1.000

loop_
 _refln_index_h
 _refln_index_k
 _refln_index_l
 _refln_F_squared_calc
 _refln_F_squared_meas
 _refln_F_squared_sigma
 _refln_observed_status
   2   0   0      44839.19      48237.20       463.62 o
   4   0   0      56132.49      56464.62       343.42 o
   6   0   0      89195.89      89106.13       538.72 o
   8   0   0      25771.94      25959.79        95.08 o
  10   0   0       8341.19       8021.96       105.01 o
  12   0   0      20617.29      20375.46       286.81 o
  14   0   0        315.09        362.67        20.43 o
  16   0   0       1948.08       1860.77        56.58 o
  18   0   0       2668.27       2683.26        78.28 o
   1   1   0      28495.38      29457.19       138.56 o
   3   1   0          5.88         25.13        10.09 o
   5   1   0      32968.27      33128.83       201.75 o
   7   1   0      12725.17      13195.13       108.41 o
   9   1   0         25.21         91.22        17.92 o
  11   1   0       8077.27       8017.13        46.81 o
  13   1   0       3487.71       3597.64        15.28 o
  15   1   0        150.71        150.16        10.60 o
  17   1   0       1560.19       1580.77        43.11 o
   0   2   0       7402.11       8248.78        80.72 o
   2   2   0         25.35         28.74        11.81 o
   4   2   0        961.05        949.40        16.71 o
   6   2   0        650.68        744.65        28.45 o
   8   2   0       2740.32       2641.39        34.46 o
  10   2   0          0.30         21.37         7.86 o
  12   2   0          0.12         17.56        13.62 o
  14   2   0          0.25         -2.26         7.50 o
  16   2   0          7.51          4.91         9.41 o
   1   3   0        604.64        633.73        11.92 o
   3   3   0        155.74        170.34         9.93 o
   5   3   0       7766.67       7568.38        64.16 o
   7   3   0       3440.59       3503.70        42.51 o
   9   3   0         64.64         70.54         8.01 o
  11   3   0       2650.60       2501.01        36.55 o
  13   3   0       3035.15       2910.63        38.83 o
  15   3   0        246.38        211.56         9.03 o
  17   3   0        506.43        441.09        16.28 o
   0   4   0      72536.74      73116.63       212.30 o
   2   4   0      15279.85      15384.78        45.57 o
   4   4   0      10302.23      10383.86        71.80 o
   6   4   0      32927.09      32397.08       341.94 o
   8   4   0       4423.61       4267.86        60.73 o
  10   4   0       2954.92       3046.12        34.78 o
  12   4   0       7592.72       7657.32       106.77 o
  14   4   0        465.32        465.52        10.70 o
  16   4   0        443.34        507.33        16.53 o
   1   5   0      16297.77      15366.69        95.33 o
   3   5   0        136.80        146.29        10.31 o
   5   5   0       7742.11       7666.37        52.71 o
   7   5   0       6019.14       5994.63        73.63 o
   9   5   0        348.87        415.01        10.76 o
  11   5   0       3450.22       3926.83        59.92 o
  13   5   0        754.15        834.19        12.59 o
  15   5   0          0.59         21.04         9.28 o
   0   6   0       4323.08       4357.81        38.85 o
   2   6   0       4249.03       4359.63        30.64 o
   4   6   0       2878.93       2900.14        16.11 o
   6   6   0        155.23        189.39         9.80 o
   8   6   0       3874.93       3927.98        54.36 o
  10   6   0        409.24        371.96        13.37 o
  12   6   0         26.26         16.76         9.27 o
  14   6   0        215.24        188.60        10.31 o
   1   7   0       1708.99       1583.83        12.05 o
   3   7   0        936.66        967.01        10.83 o
   5   7   0       1342.08       1291.11        19.32 o
   7   7   0       2258.89       2182.78        29.96 o
   9   7   0        910.24        915.54        12.90 o
  11   7   0        879.85        836.90        16.16 o
  13   7   0       1253.46       1144.44        25.22 o
   0   8   0       1794.78       1747.77        50.91 o
   2   8   0       1359.23       1351.74        11.68 o
   4   8   0        708.69        782.23        10.22 o
   6   8   0       3409.06       3125.34        41.70 o
   8   8   0        168.93        174.93        11.39 o
  10   8   0        285.87        354.97        15.14 o
   1   9   0       1692.20       1663.25        14.48 o
   3   9   0         70.13         80.61         9.28 o
   5   9   0        747.33        884.79        16.57 o
   7   9   0        599.95        639.87        17.56 o
   0  10   0        642.11        589.51        18.18 o
   2  10   0       1857.37       1960.07        24.00 o
 -17   1   1        213.81        181.61         9.86 o
 -15   1   1        896.00        854.59        16.65 o
 -13   1   1       3267.95       3146.70        33.46 o
 -11   1   1       1006.61        905.78        10.36 o
  -9   1   1        843.19        803.99        10.13 o
  -7   1   1      32737.62      33713.40       103.36 o
  -5   1   1       7367.92       6837.88        68.01 o
  -3   1   1      20737.52      20994.10       178.39 o
  -1   1   1      28208.70      30848.29       210.10 o
   1   1   1      29179.31      30638.37       483.98 o
   3   1   1      31232.24      31132.90       136.42 o
   5   1   1      50330.85      49666.11       266.89 o
   7   1   1       1709.80       1896.93        14.16 o
   9   1   1       6836.13       6516.02        54.67 o
  11   1   1       8941.79       8888.39        51.22 o
  13   1   1       1514.40       1592.90        25.43 o
  15   1   1        388.70        402.22        10.62 o
  17   1   1       1051.31       1097.96        35.51 o
 -18   2   1       2022.83       1990.07        45.42 o
 -16   2   1        539.36        546.85        12.11 o
 -14   2   1       3270.42       3356.34        59.57 o
 -12   2   1      11661.40      11631.80       110.66 o
 -10   2   1       2320.13       2344.94        16.82 o
  -8   2   1      22126.74      22172.70       214.74 o
  -6   2   1       7651.12       7361.93        59.22 o
  -4   2   1        823.11        746.03        12.48 o
  -2   2   1      29955.38      31307.34       172.63 o
   0   2   1      22252.94      22742.64        79.41 o
   2   2   1      12026.35      12601.36       128.75 o
   4   2   1      13407.30      13092.58       190.68 o
   6   2   1       4138.86       4208.18        47.72 o
   8   2   1        465.77        511.42         9.20 o
  10   2   1       4366.11       4410.49        66.95 o
  12   2   1       2119.02       2206.31        28.60 o
  14   2   1          3.42         20.76         8.40 o
  16   2   1       2283.46       2300.07        48.47 o
 -17   3   1        340.21        435.21        12.58 o
 -15   3   1          1.58         -0.23         8.35 o
 -13   3   1       2691.55       2936.42        44.62 o
 -11   3   1        661.99        790.35        12.83 o
  -9   3   1        431.84        451.56         9.09 o
  -7   3   1       8197.02       7849.56        55.00 o
  -5   3   1        716.77        711.60        11.98 o
  -3   3   1        402.00        491.35        20.29 o
  -1   3   1      23154.76      23130.92       122.49 o
   1   3   1         13.33         29.12         8.73 o
   3   3   1       1301.11       1346.95        20.66 o
   5   3   1      10680.26       9970.67       108.78 o
   7   3   1        259.05        205.17         9.69 o
   9   3   1        500.61        518.30        10.81 o
  11   3   1       3354.25       3428.68        67.54 o
  13   3   1         20.67         24.59         8.21 o
  15   3   1        195.12        234.45        12.47 o
 -16   4   1        273.34        280.75        12.25 o
 -14   4   1        139.22        135.05         8.93 o
 -12   4   1        297.14        225.28         8.47 o
 -10   4   1       1551.14       1436.95        26.23 o
  -8   4   1       1925.62       1960.42        31.06 o
  -6   4   1       1159.75       1098.01        15.80 o
  -4   4   1       3354.00       3431.81        24.94 o
  -2   4   1        500.48        647.88        12.04 o
   0   4   1       1189.59       1722.17        14.61 o
   2   4   1         66.64        367.08        69.33 o
   4   4   1          0.76          7.51        12.35 o
   6   4   1          0.10         12.84         8.62 o
   8   4   1       2463.51       2267.54        34.62 o
  10   4   1        282.30        405.68        12.07 o
  12   4   1         93.90         53.07         9.35 o
  14   4   1        172.59        132.91         9.16 o
 -15   5   1       1214.88       1218.38        25.60 o
 -13   5   1       1906.60       1835.92        21.48 o
 -11   5   1        985.74        994.61        19.65 o
  -9   5   1       3576.07       3496.53        36.18 o
  -7   5   1      11112.56      10964.83       130.69 o
  -5   5   1       8275.19       8317.24        58.01 o
  -3   5   1      17146.04      17353.85       125.59 o
  -1   5   1      19127.06      19415.87        80.02 o
   1   5   1      19742.29      19960.62        69.56 o
   3   5   1      23914.39      23681.91       157.58 o
   5   5   1      20062.06      19595.21       208.04 o
   7   5   1       8487.65       8257.89        60.40 o
   9   5   1       6188.74       6195.80        58.82 o
  11   5   1       5619.56       5431.36        65.45 o
  13   5   1       2552.08       2479.94        36.57 o
  15   5   1        725.22        713.58        12.47 o
 -14   6   1       2854.65       2767.84        21.78 o
 -12   6   1       2715.23       2828.54        42.24 o
 -10   6   1       1948.36       2115.28        26.42 o
  -8   6   1       7096.93       6698.67        97.14 o
  -6   6   1      10735.24      10643.25       107.41 o
  -4   6   1       3063.25       3081.48        33.49 o
  -2   6   1      12990.20      12514.00        61.68 o
   0   6   1       7072.38       6744.17        45.32 o
   2   6   1       5080.70       4947.19        20.31 o
   4   6   1       8530.76       8683.14        74.24 o
   6   6   1       6408.49       6151.22        85.48 o
   8   6   1        983.69       1158.92        14.62 o
  10   6   1       4493.10       5069.64        44.09 o
  12   6   1       2317.32       2436.56        33.21 o
 -13   7   1        955.20       1073.36        14.86 o
 -11   7   1        284.44        409.87         9.89 o
  -9   7   1        336.05        313.33         9.21 o
  -7   7   1        973.08        949.75        24.73 o
  -5   7   1         62.89         52.31         8.70 o
  -3   7   1         58.21         40.19        12.22 o
  -1   7   1       3561.31       3464.73        31.95 o
   1   7   1         75.67        106.59         8.87 o
   3   7   1         15.76         23.27         8.35 o
   5   7   1        799.00        881.85        18.63 o
   7   7   1         57.41         50.63         8.90 o
   9   7   1         10.63         24.57         8.88 o
  11   7   1        454.94        540.26        22.90 o
 -10   8   1       1056.81        962.44        14.91 o
  -8   8   1        505.63        457.18        16.21 o
  -6   8   1         50.93         24.55         8.78 o
  -4   8   1        799.22        827.39        15.40 o
  -2   8   1        187.05        212.12         9.66 o
   0   8   1          3.66         17.77         8.65 o
   2   8   1        253.33        357.00         9.22 o
   4   8   1         30.47         35.45         9.12 o
   6   8   1          3.01         -1.36         8.43 o
   8   8   1        318.09        337.43         9.77 o
  10   8   1          5.26         28.72         9.99 o
  -9   9   1       1724.69       1847.70        26.26 o
  -7   9   1       1039.49        984.40        12.81 o
  -5   9   1       1551.66       1545.28        41.01 o
  -3   9   1       3076.33       3240.86        45.27 o
  -1   9   1       3642.35       3367.84        30.98 o
   1   9   1       2604.91       2693.71        31.41 o
   3   9   1       3122.50       3322.19        37.08 o
   5   9   1       2056.65       1858.26        31.42 o
   7   9   1       2541.64       2526.55        40.86 o
  -4  10   1       1259.60       1378.26        18.58 o
  -2  10   1       2132.57       2018.41        19.48 o
   0  10   1       1621.84       1388.47        24.17 o
   2  10   1       2219.38       2297.30        38.84 o
 -18   0   2        869.05        788.61        34.25 o
 -16   0   2         12.39         32.74        10.54 o
 -14   0   2       2517.70       2567.28        30.41 o
 -12   0   2       6755.28       6342.16        68.75 o
 -10   0   2        459.77        492.48        26.06 o
  -8   0   2       6503.77       6436.40        58.40 o
  -6   0   2       4771.50       4663.79        39.88 o
  -4   0   2      19376.72      19986.37       268.17 o
  -2   0   2      52604.68      57277.71       918.93 o
   0   0   2      33014.87      34975.51       100.76 o
   2   0   2       6539.41       6457.34        46.67 o
   4   0   2      58621.31      60087.39       250.04 o
   6   0   2      29863.62      30227.46       157.48 o
   8   0   2      11547.43      11356.78        69.21 o
  10   0   2      11532.23      11589.83       150.55 o
  12   0   2       4431.71       4525.64        22.78 o
  14   0   2       2050.61       2082.51        48.62 o
  16   0   2       3299.87       3267.16       112.41 o
 -19   1   2        888.78        903.55        19.59 o
 -17   1   2        394.71        394.56         9.61 o
 -15   1   2       1071.11       1137.63        21.70 o
 -13   1   2       4497.94       4472.19        48.47 o
 -11   1   2       3336.30       3213.16        15.89 o
  -9   1   2       5499.94       5735.21        44.23 o
  -7   1   2      30806.79      30875.40       186.06 o
  -5   1   2       6007.30       5892.20        84.48 o
  -3   1   2      14185.63      14829.16        78.61 o
  -1   1   2      23241.33      22539.44       407.83 o
   1   1   2      18107.31      18280.76        99.16 o
   3   1   2       9266.01       8534.37        51.09 o
   5   1   2      12065.83      12049.21        67.00 o
   7   1   2        481.65        600.77         8.55 o
   9   1   2       4764.94       4817.80        51.70 o
  11   1   2       2906.84       3068.52        20.50 o
  13   1   2        280.76        312.74         8.22 o
  15   1   2        757.39        763.40        17.14 o
 -18   2   2         13.55         34.82         9.82 o
 -16   2   2         33.36         19.09         8.67 o
 -14   2   2          0.72         28.54         9.97 o
 -12   2   2         38.76         58.15        17.79 o
 -10   2   2        132.00        148.40        22.45 o
  -8   2   2        280.03        280.51         9.61 o
  -6   2   2        841.47        764.19        12.45 o
  -4   2   2       2846.32       2870.46        32.11 o
  -2   2   2         20.50         23.49        11.55 o
   0   2   2          0.31          7.98        11.26 o
   2   2   2         41.65        131.21         8.53 o
   4   2   2         44.18        123.45         9.12 o
   6   2   2        749.73        697.29        10.12 o
   8   2   2        295.57        280.32         8.07 o
  10   2   2        139.12        172.96        10.94 o
  12   2   2        152.25        154.25         8.03 o
  14   2   2         36.91         34.63         8.33 o
  16   2   2          0.04         13.55        11.50 o
 -17   3   2        984.68       1045.79        30.58 o
 -15   3   2       4020.86       4004.28        60.83 o
 -13   3   2       3697.76       3677.45        23.32 o
 -11   3   2       7379.81       7155.75        48.96 o
  -9   3   2      11020.71      10865.87        87.41 o
  -7   3   2      35683.54      36178.91       399.91 o
  -5   3   2      12221.56      11606.27        98.42 o
  -3   3   2      18461.32      18786.61       118.09 o
  -1   3   2       9451.34       9955.04        41.30 o
   1   3   2      30753.41      30598.39       362.26 o
   3   3   2       4253.27       4152.38        60.86 o
   5   3   2       5560.88       5551.60        56.43 o
   7   3   2        347.03        319.81         8.82 o
   9   3   2       3139.12       2948.34        61.94 o
  11   3   2       1595.33       1500.98        27.01 o
  13   3   2        528.85        519.27         9.70 o
  15   3   2        100.03         87.48         9.55 o
 -16   4   2        265.42        321.32         9.62 o
 -14   4   2       2620.02       2760.34        32.32 o
 -12   4   2       3125.73       3394.16        28.24 o
 -10   4   2       1597.10       1661.07        14.51 o
  -8   4   2       6673.15       6467.96        76.50 o
  -6   4   2       8390.03       8525.19        81.33 o
  -4   4   2       6530.13       6385.35        28.72 o
  -2   4   2      19766.12      20005.51       134.80 o
   0   4   2      16318.52      16140.63        52.86 o
   2   4   2       9099.33       9233.58        91.54 o
   4   4   2      19675.27      19562.06       274.48 o
   6   4   2      11431.91      10922.71       118.65 o
   8   4   2       4980.33       4891.27        53.69 o
  10   4   2       6610.65       6552.51        99.99 o
  12   4   2       2432.47       2314.61        44.22 o
  14   4   2        821.94        811.12        18.45 o
 -15   5   2          5.07         10.66         8.93 o
 -13   5   2       2259.57       2378.75        25.18 o
 -11   5   2         87.07        122.77         8.42 o
  -9   5   2        690.10        624.52        13.19 o
  -7   5   2       1154.60       1234.82        11.63 o
  -5   5   2       1434.06       1478.22        23.26 o
  -3   5   2       1476.84       1395.45        19.76 o
  -1   5   2       9220.75       8876.06        53.23 o
   1   5   2         47.81        109.14         9.40 o
   3   5   2       3717.59       3749.41        29.30 o
   5   5   2       3943.49       3826.37        47.06 o
   7   5   2       1137.83       1152.51        19.73 o
   9   5   2        673.17        933.95        15.38 o
  11   5   2       1522.99       1720.12        21.82 o
  13   5   2         24.80         62.49         9.54 o
 -14   6   2          2.66          1.75         9.66 o
 -12   6   2          4.77          2.79         8.67 o
 -10   6   2        359.73        400.68        13.87 o
  -8   6   2        218.07        254.99        15.40 o
  -6   6   2         64.40         71.67         9.45 o
  -4   6   2       1740.79       1941.61        16.53 o
  -2   6   2         82.24        148.17        11.27 o
   0   6   2        380.09        428.34        10.13 o
   2   6   2        697.73        817.14        14.61 o
   4   6   2        376.43        328.32        12.06 o
   6   6   2       1739.44       1762.78        18.76 o
   8   6   2       1233.43       1165.25        18.57 o
  10   6   2          0.65         17.36         8.31 o
  12   6   2        545.54        558.92        20.06 o
 -13   7   2       1859.53       1656.57        30.05 o
 -11   7   2       2815.60       2848.99        40.43 o
  -9   7   2       5359.02       5247.37        60.24 o
  -7   7   2       4269.25       4044.03        50.79 o
  -5   7   2       7325.48       7654.94        62.02 o
  -3   7   2       5251.04       5308.16        30.43 o
  -1   7   2       4666.57       4481.47        40.39 o
   1   7   2       3831.53       4119.00        29.43 o
   3   7   2       2400.63       2465.85        25.72 o
   5   7   2       1329.25       1244.03        12.11 o
   7   7   2       1731.76       1931.12        16.62 o
   9   7   2        334.11        367.26         9.98 o
  11   7   2        721.80        726.01        17.86 o
 -12   8   2        852.13       1028.60        30.24 o
 -10   8   2       1536.66       1694.33        27.57 o
  -8   8   2       3173.39       2993.17        40.16 o
  -6   8   2       3417.20       3417.83        35.47 o
  -4   8   2       2032.81       2094.47        21.20 o
  -2   8   2       3290.84       3004.16        21.79 o
   0   8   2       3874.05       3766.69        27.16 o
   2   8   2       3545.36       3728.86        31.15 o
   4   8   2       2192.89       2187.99        19.77 o
   6   8   2       1764.60       1707.59        15.65 o
   8   8   2        808.70        894.82        10.95 o
  -9   9   2          0.22         -0.40         9.49 o
  -7   9   2          9.49         11.73         9.43 o
  -5   9   2          1.67         16.35         9.00 o
  -3   9   2         81.49         76.11         9.25 o
  -1   9   2        367.51        350.04         9.91 o
   1   9   2          0.64          3.48         9.47 o
   3   9   2        186.92        178.94        10.03 o
   5   9   2        540.45        502.75        12.23 o
  -4  10   2        380.38        445.16        11.10 o
  -2  10   2        212.22        149.08        10.91 o
   0  10   2        542.60        510.01        14.81 o
 -19   1   3       1630.04       1525.01        69.48 o
 -17   1   3        108.03         86.21        10.58 o
 -15   1   3       2220.24       2222.86        21.59 o
 -13   1   3       1436.98       1337.80        14.96 o
 -11   1   3        588.98        640.22        10.60 o
  -9   1   3       3513.07       3880.68        33.11 o
  -7   1   3      17662.66      17748.60       152.03 o
  -5   1   3      12543.67      13631.12        52.44 o
  -3   1   3      11570.96      12314.77       189.12 o
  -1   1   3      12356.85      12972.82       108.30 o
   1   1   3       4951.18       4815.99        26.18 o
   3   1   3       2225.51       2082.91        18.49 o
   5   1   3       9900.33      10297.16        50.89 o
   7   1   3        301.85        282.41         7.36 o
   9   1   3       8882.43       8556.01        63.31 o
  11   1   3       1841.37       1881.03        17.84 o
  13   1   3        269.43        265.99        11.35 o
  15   1   3        802.77        753.71        29.31 o
 -18   2   3       1065.56       1064.52        17.75 o
 -16   2   3       1087.98       1186.97        15.21 o
 -14   2   3      17394.02      17042.98       128.13 o
 -12   2   3       9376.17       9260.44        53.71 o
 -10   2   3       8568.57       8393.89        67.16 o
  -8   2   3      56743.48      56285.92       550.80 o
  -6   2   3      46517.84      47535.29       294.58 o
  -4   2   3      40589.07      40677.79       214.07 o
  -2   2   3     133784.39     132775.56      1921.26 o
   0   2   3      18910.38      18532.63       295.34 o
   2   2   3      18951.30      17871.92       238.72 o
   4   2   3      55385.42      54500.20       308.68 o
   6   2   3       7428.19       7189.52        53.08 o
   8   2   3       2316.32       2317.46        30.84 o
  10   2   3       8361.63       8492.66        85.04 o
  12   2   3        650.99        714.54        16.84 o
  14   2   3        907.60        945.94        19.20 o
 -17   3   3         83.91        110.88        12.52 o
 -15   3   3       1756.20       1898.54        30.91 o
 -13   3   3       6678.49       7091.31        67.59 o
 -11   3   3         73.21        128.45         8.88 o
  -9   3   3       7897.80       7867.21        74.43 o
  -7   3   3      12154.70      11996.79        84.06 o
  -5   3   3       1304.03       1480.92        27.49 o
  -3   3   3      14374.40      13362.46        97.53 o
  -1   3   3      21519.73      21106.02       161.20 o
   1   3   3         50.69         90.92        31.96 o
   3   3   3      15618.01      15237.45       237.08 o
   5   3   3       6629.05       6377.57        95.37 o
   7   3   3        266.12        320.74         9.40 o
   9   3   3       3720.17       3932.19        87.49 o
  11   3   3       1490.77       1508.72        31.50 o
  13   3   3         21.09         32.69         8.51 o
  15   3   3       1000.73       1088.16        38.40 o
 -18   4   3          4.45         15.71        11.06 o
 -16   4   3        221.33        213.89         9.46 o
 -14   4   3        197.07        149.72         9.30 o
 -12   4   3        624.53        592.68        12.62 o
 -10   4   3       1625.84       1582.64        23.06 o
  -8   4   3          1.75          6.10         9.86 o
  -6   4   3       6282.36       5951.36        47.25 o
  -4   4   3       6754.32       6653.69        65.55 o
  -2   4   3       1319.56       1500.26        14.56 o
   0   4   3       1528.12       1413.28        12.51 o
   2   4   3       2797.99       2814.23        43.93 o
   4   4   3       1023.29       1074.88        19.52 o
   6   4   3       2639.62       2666.86        40.01 o
   8   4   3          0.73         10.31         8.57 o
  10   4   3          4.34         22.19         8.64 o
  12   4   3        533.32        467.88        13.04 o
  14   4   3         23.48          0.07         9.57 o
 -17   5   3        215.24        199.82        10.49 o
 -15   5   3        928.89        827.37        16.92 o
 -13   5   3        380.29        399.64         9.90 o
 -11   5   3        402.46        377.17         8.46 o
  -9   5   3       1465.66       1407.83        24.64 o
  -7   5   3       1882.03       1893.88        19.58 o
  -5   5   3         12.36        156.42        37.12 o
  -3   5   3       1311.99       1357.24        21.28 o
  -1   5   3       4027.97       4017.21        28.86 o
   1   5   3       2550.85       2550.22        28.05 o
   3   5   3       1884.09       1859.97        26.21 o
   5   5   3       5138.24       5023.98        74.16 o
   7   5   3       1648.82       1617.28        14.69 o
   9   5   3       2898.52       2795.30        42.14 o
  11   5   3       2328.10       2193.09        31.54 o
  13   5   3        492.22        466.33        13.82 o
 -16   6   3        384.28        386.09        14.62 o
 -14   6   3       2306.08       2338.79        37.70 o
 -12   6   3       1142.02       1279.46        11.22 o
 -10   6   3       1858.00       1758.99        29.84 o
  -8   6   3       9935.15       9909.32       105.24 o
  -6   6   3       3336.16       3562.26        27.61 o
  -4   6   3       3331.05       3403.30        34.53 o
  -2   6   3      12842.17      12549.44        86.71 o
   0   6   3       5815.28       5791.68        52.10 o
   2   6   3       2221.62       2271.09        24.85 o
   4   6   3       7250.35       7083.67        90.49 o
   6   6   3       1448.13       1431.72        22.22 o
   8   6   3       1155.59       1327.80        17.57 o
  10   6   3       2599.44       2645.36        26.56 o
  12   6   3        401.87        435.46        12.61 o
 -13   7   3       1933.44       2411.16        33.35 o
 -11   7   3         12.99         37.12        10.67 o
  -9   7   3       1812.21       1814.98        26.34 o
  -7   7   3       2417.78       2522.52        30.51 o
  -5   7   3       1572.26       1381.96        12.40 o
  -3   7   3       3431.87       3233.39        33.50 o
  -1   7   3       3750.83       3469.98        35.48 o
   1   7   3          4.74          7.83         8.76 o
   3   7   3       4177.08       4432.98        43.45 o
   5   7   3       1482.46       1535.40        24.26 o
   7   7   3         53.42        104.45         9.01 o
   9   7   3        370.75        524.99        16.63 o
 -12   8   3        747.55        670.79        25.04 o
 -10   8   3       1655.24       1689.80        16.00 o
  -8   8   3        715.90        616.77        10.87 o
  -6   8   3       2952.22       3066.94        35.96 o
  -4   8   3       3497.94       3636.72        42.50 o
  -2   8   3       1262.73       1223.41        16.83 o
   0   8   3       2585.42       2859.86        32.43 o
   2   8   3       1464.38       1490.09        12.96 o
   4   8   3        517.06        485.24        18.30 o
   6   8   3       1115.35       1225.42        16.26 o
   8   8   3        185.33        162.23        10.75 o
  -9   9   3       1235.88       1150.75        19.55 o
  -7   9   3       1000.05        964.03        17.97 o
  -5   9   3       2401.47       2521.51        35.44 o
  -3   9   3       1400.74       1231.39        15.39 o
  -1   9   3       2407.74       2281.91        37.38 o
   1   9   3       1558.39       1664.55        34.03 o
   3   9   3       2272.19       2041.59        19.99 o
   5   9   3       2232.88       2255.31        25.02 o
  -2  10   3        805.50        682.21        12.90 o
 -20   0   4       1049.26       1163.66        28.79 o
 -18   0   4         54.85         60.97        26.47 o
 -16   0   4       3299.71       3662.75       141.30 o
 -14   0   4      10366.04      10207.30       117.54 o
 -12   0   4        848.58        802.32        14.86 o
 -10   0   4       9620.06       9789.46       233.63 o
  -8   0   4       7568.92       7259.85       158.69 o
  -6   0   4        185.70        203.02        12.90 o
  -4   0   4       4917.89       4813.70        40.69 o
  -2   0   4       4304.06       4388.08        28.02 o
   0   0   4      30865.26      31336.97        70.86 o
   2   0   4      29584.16      29486.54       236.77 o
   4   0   4       5250.80       5376.90        24.19 o
   6   0   4        299.86        266.25        10.14 o
   8   0   4       4592.42       4445.70        38.10 o
  10   0   4       4205.08       4274.98        31.23 o
  12   0   4         20.79         17.62        10.69 o
  14   0   4       2592.34       2544.65        89.46 o
 -19   1   4        176.45        185.13        16.79 o
 -17   1   4          1.78          7.18        11.01 o
 -15   1   4       3199.45       3291.75        25.63 o
 -13   1   4        328.27        304.31        10.70 o
 -11   1   4       1092.49       1066.52        12.09 o
  -9   1   4      17996.08      17621.02       152.08 o
  -7   1   4       1406.54       1164.96        13.86 o
  -5   1   4        806.79        820.50        11.77 o
  -3   1   4      57656.98      58502.93       756.18 o
  -1   1   4       2654.17       2618.65        15.76 o
   1   1   4       5283.91       5067.44        33.16 o
   3   1   4      18876.18      18526.38       113.30 o
   5   1   4       1082.34       1051.57         9.36 o
   7   1   4       2097.05       2052.61        21.43 o
   9   1   4       6673.94       6746.35        40.39 o
  11   1   4          9.44         12.06         8.82 o
  13   1   4        384.67        412.94        10.40 o
 -18   2   4        202.26        176.65        13.40 o
 -16   2   4        220.88        219.69        15.77 o
 -14   2   4        298.26        314.51        27.96 o
 -12   2   4        112.17        110.44         8.68 o
 -10   2   4        267.89        319.10        18.63 o
  -8   2   4        109.82        171.83        41.50 o
  -6   2   4       4966.98       5337.74        32.80 o
  -4   2   4        275.23        265.25        16.05 o
  -2   2   4          2.68         39.98         8.39 o
   0   2   4         29.80         56.94        17.67 o
   2   2   4        744.50        774.70        13.79 o
   4   2   4          0.33         18.48         7.67 o
   6   2   4        312.28        266.96         9.03 o
   8   2   4        266.27        340.06        10.13 o
  10   2   4        263.42        219.18         7.92 o
  12   2   4         89.78         63.33         7.85 o
  14   2   4          0.51          7.91         9.99 o
 -19   3   4        519.71        502.68        12.60 o
 -17   3   4        670.36        580.22        10.96 o
 -15   3   4       3732.69       3710.96        44.43 o
 -13   3   4       1619.40       1495.41        13.68 o
 -11   3   4      10437.58      10208.98        78.57 o
  -9   3   4      23271.39      23083.33       153.52 o
  -7   3   4      12302.45      11991.71        37.42 o
  -5   3   4      13639.06      13683.65        75.57 o
  -3   3   4      74157.93      75907.85       908.11 o
  -1   3   4      26676.95      26590.49       415.41 o
   1   3   4      24422.47      24194.71       435.58 o
   3   3   4      20344.54      20258.48       243.98 o
   5   3   4      10801.25      10516.45       132.94 o
   7   3   4       5836.36       5667.77        75.61 o
   9   3   4       8203.03       8017.03       114.21 o
  11   3   4        696.43        743.29        13.84 o
  13   3   4        639.21        626.48        15.73 o
 -18   4   4        191.28        198.00        11.47 o
 -16   4   4       3419.39       3412.38        63.29 o
 -14   4   4       5500.89       5725.59        49.41 o
 -12   4   4        536.57        613.10        18.71 o
 -10   4   4       9734.77       9474.16        72.90 o
  -8   4   4      11119.99      10929.56        53.41 o
  -6   4   4        388.38        434.07        20.00 o
  -4   4   4      15478.35      15297.90        76.20 o
  -2   4   4       9645.83       9539.13        96.03 o
   0   4   4         29.73         70.82        16.48 o
   2   4   4      13433.97      13517.79       183.23 o
   4   4   4       8511.25       8429.61       118.70 o
   6   4   4        313.07        382.94         9.01 o
   8   4   4       5980.01       6282.59        94.85 o
  10   4   4       3007.34       3054.44        57.10 o
  12   4   4        222.30        261.29        10.09 o
 -17   5   4          2.62         -8.37        10.39 o
 -15   5   4       1766.97       1866.37        22.61 o
 -13   5   4        217.48        327.03         9.43 o
 -11   5   4        199.39        227.42         8.52 o
  -9   5   4       4583.33       4450.48        46.63 o
  -7   5   4         31.75         68.04         9.10 o
  -5   5   4        472.72        474.54         9.94 o
  -3   5   4       3778.90       3591.12        25.68 o
  -1   5   4         99.12        122.10         8.78 o
   1   5   4         10.59         16.11         9.18 o
   3   5   4       7291.99       6979.67        90.00 o
   5   5   4        196.19        256.71         9.02 o
   7   5   4         90.18        138.83        13.78 o
   9   5   4       1413.58       1531.10        30.39 o
  11   5   4          7.70         -1.50        10.42 o
 -16   6   4        410.90        345.07        11.17 o
 -14   6   4        177.43        113.24        11.96 o
 -12   6   4        498.45        422.59         9.39 o
 -10   6   4        159.56        170.42         9.85 o
  -8   6   4         59.41        104.87         8.55 o
  -6   6   4       2019.24       1991.07        20.91 o
  -4   6   4        116.44         97.65         9.49 o
  -2   6   4        226.07        179.21         9.79 o
   0   6   4         55.59         88.00        11.60 o
   2   6   4          1.96         14.96         9.55 o
   4   6   4          3.50         13.09         9.02 o
   6   6   4        324.69        278.44        10.38 o
   8   6   4        175.04        291.48         9.95 o
  10   6   4        228.45        189.75        10.69 o
 -13   7   4       1260.31       1295.31        19.07 o
 -11   7   4       3323.93       3355.18        41.14 o
  -9   7   4       5796.02       5723.11        60.79 o
  -7   7   4       4938.36       5169.49        44.60 o
  -5   7   4       9136.76       9366.11        78.26 o
  -3   7   4       9786.80       9659.88       108.85 o
  -1   7   4       8713.03       8699.57        81.84 o
   1   7   4       6966.52       7160.90        70.45 o
   3   7   4       6938.19       6642.56        86.86 o
   5   7   4       3804.21       3777.99        39.15 o
   7   7   4       1960.63       1935.31        30.90 o
   9   7   4       1776.51       1628.75        18.70 o
 -12   8   4       1451.36       1544.87        29.16 o
 -10   8   4       4042.97       3800.98        60.87 o
  -8   8   4       4280.95       4344.33        64.21 o
  -6   8   4       1210.78       1257.10        13.33 o
  -4   8   4       6880.35       6458.75        80.85 o
  -2   8   4       5534.32       5277.97        49.69 o
   0   8   4       3210.24       3335.03        29.45 o
   2   8   4       3518.64       3629.83        34.72 o
   4   8   4       3932.73       3920.47        36.69 o
   6   8   4       1199.65       1446.57        33.30 o
  -9   9   4        376.60        333.41        10.97 o
  -7   9   4          1.79        -12.62         9.66 o
  -5   9   4          2.41          2.36         9.96 o
  -3   9   4        164.23        184.34        11.44 o
  -1   9   4        125.42        180.77        10.40 o
   1   9   4         21.85         25.93        10.07 o
   3   9   4        382.18        405.70        10.54 o
 -19   1   5        611.85        628.22        19.93 o
 -17   1   5       2044.92       2067.40        36.25 o
 -15   1   5       4611.03       4618.71        37.90 o
 -13   1   5       4657.65       4442.50        50.57 o
 -11   1   5      15206.41      15565.43       172.68 o
  -9   1   5      10782.44      10446.31       107.37 o
  -7   1   5       2558.80       2365.71        21.35 o
  -5   1   5      23098.67      23568.57       231.72 o
  -3   1   5      22224.70      22045.19       135.86 o
  -1   1   5       2607.93       2290.24        15.70 o
   1   1   5       5671.46       5649.14        30.00 o
   3   1   5       4188.17       4119.85        17.14 o
   5   1   5       1432.04       1378.30        11.36 o
   7   1   5       4308.02       4087.49        35.61 o
   9   1   5       1293.96       1236.29        15.47 o
  11   1   5         76.26         48.47         7.84 o
  13   1   5       1125.07       1028.34        20.98 o
 -18   2   5        713.36        703.14        22.46 o
 -16   2   5       4441.32       4426.73        50.18 o
 -14   2   5       2752.98       2597.65        14.86 o
 -12   2   5        980.53        969.14        17.03 o
 -10   2   5      23352.91      22912.09       201.49 o
  -8   2   5       9172.22       9345.11       135.27 o
  -6   2   5      27833.95      29154.91       366.55 o
  -4   2   5      37169.55      37702.27       403.48 o
  -2   2   5      23820.98      23869.09       359.46 o
   0   2   5      26393.62      26418.91       181.68 o
   2   2   5      65574.32      64858.78       280.24 o
   4   2   5       7436.88       7158.74        29.17 o
   6   2   5       9677.09       9328.73        79.79 o
   8   2   5      11615.50      11526.65       165.09 o
  10   2   5       2787.91       2775.32        34.01 o
  12   2   5       1337.08       1321.90        28.14 o
 -19   3   5        115.18        133.67        14.24 o
 -17   3   5       1088.06       1116.71        21.31 o
 -15   3   5       3567.02       3676.66        53.23 o
 -13   3   5        659.83        708.30        11.26 o
 -11   3   5       4858.37       4781.04        42.20 o
  -9   3   5      10064.05      10114.16        60.78 o
  -7   3   5       2179.57       2259.20        13.94 o
  -5   3   5      12778.89      12610.24       101.39 o
  -3   3   5      12048.60      11151.84       171.76 o
  -1   3   5       1478.08       1583.19        28.84 o
   1   3   5      13416.40      12889.03       191.61 o
   3   3   5       6182.50       6041.24        98.79 o
   5   3   5        376.71        449.62         8.29 o
   7   3   5       4517.36       4877.89        72.87 o
   9   3   5       1843.57       2011.06        32.43 o
  11   3   5         99.76        116.79         8.62 o
  13   3   5       1143.55       1302.62        39.90 o
 -18   4   5        230.21        197.54        14.61 o
 -16   4   5         75.20        157.51        13.68 o
 -14   4   5         13.49         35.20        10.79 o
 -12   4   5        193.27        221.88         8.89 o
 -10   4   5         12.25         70.49        19.65 o
  -8   4   5          3.41         29.84        10.04 o
  -6   4   5       2799.12       2839.50        24.86 o
  -4   4   5       2089.99       1885.73        13.24 o
  -2   4   5       1104.85       1160.78        17.23 o
   0   4   5        587.21        552.33        10.70 o
   2   4   5       1218.38       1233.10        15.89 o
   4   4   5        194.06        211.45         8.30 o
   6   4   5        434.19        405.96        16.53 o
   8   4   5         17.54         25.54         8.25 o
  10   4   5        928.99        907.01        21.81 o
  12   4   5          1.04         -0.70         9.28 o
 -17   5   5       1815.24       1711.57        56.09 o
 -15   5   5       1584.62       1515.87        46.62 o
 -13   5   5       3100.96       3064.82        32.44 o
 -11   5   5       6533.77       6326.72        57.90 o
  -9   5   5       3561.10       3560.91        27.51 o
  -7   5   5       2661.23       2719.71        19.72 o
  -5   5   5       5813.55       5849.03        51.46 o
  -3   5   5       3534.57       3611.23        27.02 o
  -1   5   5       1517.98       1571.58        17.06 o
   1   5   5       1251.59       1312.48        20.61 o
   3   5   5        846.62        814.15        20.58 o
   5   5   5        868.70        906.96        13.04 o
   7   5   5        787.87        798.58        12.56 o
   9   5   5        636.65        581.41        12.58 o
  11   5   5        171.97        185.41        15.44 o
 -16   6   5       1689.22       1757.84        62.53 o
 -14   6   5        532.86        685.79        21.48 o
 -12   6   5       2303.63       2309.38        31.58 o
 -10   6   5       3871.97       3800.64        45.66 o
  -8   6   5       2537.97       2646.98        29.46 o
  -6   6   5       3078.22       3048.50        41.47 o
  -4   6   5      11954.39      11634.02        84.96 o
  -2   6   5       3316.64       3297.08        36.50 o
   0   6   5       5577.56       5608.25        63.23 o
   2   6   5       5624.97       5620.51        95.49 o
   4   6   5       3176.18       2748.87       194.22 o
   6   6   5       1627.02       1690.59        12.91 o
   8   6   5       2859.14       2736.55        28.68 o
  10   6   5        338.75        287.88        10.89 o
 -15   7   5        361.23        456.28        14.27 o
 -13   7   5         76.97         31.33        11.41 o
 -11   7   5        164.23        173.88        10.08 o
  -9   7   5        894.95        999.41        27.15 o
  -7   7   5        124.66        143.05         9.54 o
  -5   7   5        968.32        909.75        16.30 o
  -3   7   5        717.76        695.61        15.58 o
  -1   7   5        131.45         98.70         9.37 o
   1   7   5       2469.10       2514.62        29.89 o
   3   7   5       1379.20       1358.98        14.90 o
   5   7   5         13.70         32.81        14.20 o
   7   7   5        774.42       1040.25        16.76 o
 -12   8   5        254.92        292.18        10.82 o
 -10   8   5         11.28         23.85         9.91 o
  -8   8   5        464.80        455.76         9.91 o
  -6   8   5       1266.54       1428.17        14.32 o
  -4   8   5        310.89        301.13        13.47 o
  -2   8   5       1357.39       1339.65        13.07 o
   0   8   5       2003.88       2022.74        30.34 o
   2   8   5        742.82        663.00        12.06 o
   4   8   5       1460.65       1507.81        37.95 o
   6   8   5        716.65        698.97        12.38 o
  -9   9   5       1191.30       1003.69        16.80 o
  -7   9   5       2006.73       2124.45        42.42 o
  -5   9   5       1600.54       1594.88        23.58 o
  -3   9   5        806.86        734.25        16.30 o
  -1   9   5       1435.96       1549.28        17.23 o
   1   9   5       1180.09       1200.71        16.94 o
   3   9   5        790.34        770.78        30.67 o
 -20   0   6       1009.83        978.45       119.65 o
 -18   0   6       3262.03       3396.79        26.63 o
 -16   0   6       9616.82       9408.63        53.89 o
 -14   0   6       7050.16       6715.71        36.84 o
 -12   0   6       7351.69       7148.06       117.95 o
 -10   0   6      54298.09      53135.29       743.31 o
  -8   0   6      19006.71      18780.91       344.98 o
  -6   0   6      25511.60      25194.15       405.17 o
  -4   0   6      25219.70      24326.67        52.95 o
  -2   0   6      21762.55      22009.45        98.66 o
   0   0   6      12010.91      11118.49       108.43 o
   2   0   6      22086.65      21538.92       151.54 o
   4   0   6        131.03        160.14         9.63 o
   6   0   6       4104.21       3987.78        20.05 o
   8   0   6       3953.78       4078.15        20.24 o
  10   0   6        521.99        542.65        13.02 o
  12   0   6        476.74        454.79        25.04 o
 -19   1   6         13.98         22.85        11.09 o
 -17   1   6       1065.26       1104.26        12.96 o
 -15   1   6       1886.23       1837.54        25.13 o
 -13   1   6        237.54        260.80         9.54 o
 -11   1   6       2030.46       2003.65        35.41 o
  -9   1   6       3108.92       2831.77        31.90 o
  -7   1   6         24.78         54.17         8.59 o
  -5   1   6      10379.32      10131.30       118.97 o
  -3   1   6       5492.24       5592.19        55.34 o
  -1   1   6        503.63        630.34        16.45 o
   1   1   6       5599.14       5347.18        28.10 o
   3   1   6       4697.10       4716.65        23.99 o
   5   1   6        945.26        906.96         9.81 o
   7   1   6       3689.57       3542.48        20.60 o
   9   1   6        547.83        551.52         9.63 o
  11   1   6        224.96        216.40         8.08 o
 -20   2   6          7.46         15.77        12.11 o
 -18   2   6        499.93        509.67        13.16 o
 -16   2   6          8.27         16.80         9.12 o
 -14   2   6        449.99        464.74        10.59 o
 -12   2   6        374.11        332.57         9.78 o
 -10   2   6       1990.05       2076.79        37.14 o
  -8   2   6       1671.24       1536.75        29.50 o
  -6   2   6       2623.70       2704.86        49.32 o
  -4   2   6          8.13         45.86        15.84 o
  -2   2   6       4619.57       4457.49        53.52 o
   0   2   6        882.20        891.62        10.94 o
   2   2   6        692.22        743.32        13.87 o
   4   2   6         92.73        105.05         6.88 o
   6   2   6        187.90        163.58         8.16 o
   8   2   6         43.94         45.88        10.12 o
  10   2   6        320.73        285.00         8.21 o
  12   2   6         11.13         22.43         9.65 o
 -19   3   6         33.77         51.05         9.84 o
 -17   3   6        700.77        617.42        14.92 o
 -15   3   6        710.50        690.20        10.78 o
 -13   3   6       1238.21       1175.29        16.68 o
 -11   3   6        576.14        648.76        11.27 o
  -9   3   6       1256.35       1338.27        21.00 o
  -7   3   6        339.63        363.03        12.05 o
  -5   3   6       9646.07      10264.09       130.20 o
  -3   3   6       5596.93       5730.23        74.70 o
  -1   3   6       3325.39       3391.59        61.28 o
   1   3   6       4291.40       4216.61        62.71 o
   3   3   6      10391.21      10080.57       171.67 o
   5   3   6       3550.23       3406.60        33.54 o
   7   3   6       3891.43       3736.31        41.94 o
   9   3   6       1623.28       1497.11        19.09 o
  11   3   6        853.22        891.24        20.29 o
 -18   4   6       1197.30       1143.02        33.17 o
 -16   4   6       5130.32       5169.89        20.66 o
 -14   4   6       3186.02       3229.00        38.96 o
 -12   4   6       5701.29       5587.03        88.03 o
 -10   4   6      16238.40      16349.02       110.46 o
  -8   4   6      10240.69      10496.66        58.89 o
  -6   4   6      10044.14      10071.25       132.73 o
  -4   4   6      18166.89      17633.81       195.29 o
  -2   4   6       7433.43       7428.38       129.19 o
   0   4   6       6727.17       6684.57        89.40 o
   2   4   6       9612.52       9574.16       135.35 o
   4   4   6       1738.63       1712.20        24.27 o
   6   4   6       2079.69       2354.87        32.82 o
   8   4   6       3012.20       3094.69        41.16 o
  10   4   6        450.84        528.36        12.48 o
 -17   5   6        872.78        981.64        17.37 o
 -15   5   6       1537.63       1859.60        41.44 o
 -13   5   6         13.55         25.31         9.03 o
 -11   5   6       3892.11       3716.90        18.33 o
  -9   5   6       3878.97       3881.68        21.26 o
  -7   5   6       1225.24       1111.71        12.26 o
  -5   5   6       2715.02       2613.32        14.42 o
  -3   5   6       4158.66       3981.69        47.25 o
  -1   5   6        713.33        701.06        20.25 o
   1   5   6       5265.20       5383.43       131.91 o
   3   5   6        574.28        555.95         9.81 o
   5   5   6        146.33        198.23         8.81 o
   7   5   6       1346.71       1468.05        15.05 o
   9   5   6        358.28        364.07         9.25 o
 -16   6   6        163.70        129.37        11.81 o
 -14   6   6       1086.57        996.95        12.61 o
 -12   6   6       1732.75       1759.95        24.87 o
 -10   6   6       2097.22       1939.76        23.72 o
  -8   6   6       4132.74       4114.26        46.82 o
  -6   6   6       3250.39       3386.52        22.37 o
  -4   6   6        415.31        464.06        10.83 o
  -2   6   6       4422.11       4610.55        87.10 o
   0   6   6       1306.09       1374.73        29.84 o
   2   6   6        518.98        563.53        12.32 o
   4   6   6        519.95        559.56        20.45 o
   6   6   6        135.23        121.53        14.60 o
   8   6   6         71.73         59.81        14.19 o
 -15   7   6        507.70        517.02        14.75 o
 -13   7   6        985.73       1032.57        34.04 o
 -11   7   6       1276.89       1153.70        17.04 o
  -9   7   6       1451.85       1409.90        26.60 o
  -7   7   6       2572.39       2682.31        22.65 o
  -5   7   6       2299.07       2111.31        12.79 o
  -3   7   6       4447.20       4377.49        35.90 o
  -1   7   6       4054.63       4132.76        41.64 o
   1   7   6       3558.72       3424.20        48.04 o
   3   7   6       4056.84       3951.90        56.90 o
   5   7   6       2775.38       2768.37        24.45 o
   7   7   6       1503.30       1335.33        21.70 o
 -12   8   6       1374.18       1254.97        26.43 o
 -10   8   6       1094.77       1128.31        29.17 o
  -8   8   6       1520.47       1575.12        18.88 o
  -6   8   6       1567.97       1521.63        25.81 o
  -4   8   6       3543.66       3294.04        29.06 o
  -2   8   6       1170.28       1179.41        25.17 o
   0   8   6       1297.67       1290.73        33.58 o
   2   8   6       1650.73       1568.47        15.96 o
   4   8   6       1696.23       1771.89        22.22 o
  -9   9   6        918.31        915.59        13.11 o
  -7   9   6        466.44        424.85        15.80 o
  -5   9   6        650.27        657.46        21.49 o
  -3   9   6        628.15        545.89        17.46 o
  -1   9   6        256.74        270.41        12.48 o
   1   9   6        565.24        693.54        11.88 o
 -19   1   7         63.43         48.59        14.69 o
 -17   1   7       5486.21       5370.32        27.87 o
 -15   1   7       2333.34       2197.15        28.13 o
 -13   1   7       5392.73       5169.32        43.66 o
 -11   1   7      12532.78      12233.69       103.68 o
  -9   1   7      13861.61      13312.54        96.19 o
  -7   1   7      11484.34      11611.84       131.02 o
  -5   1   7      58245.51      58806.25       222.57 o
  -3   1   7       5088.18       5177.32        22.31 o
  -1   1   7      10808.07      10573.66        56.70 o
   1   1   7      17947.33      17677.31        50.96 o
   3   1   7       7352.76       7356.14        59.41 o
   5   1   7       1590.88       1570.34        10.91 o
   7   1   7       4978.41       4935.50        52.26 o
   9   1   7        242.70        268.95        11.04 o
  11   1   7        819.10        855.87        19.86 o
 -20   2   7         81.84        135.11        37.09 o
 -18   2   7       2336.61       2465.31        25.32 o
 -16   2   7       3104.35       3100.65        52.42 o
 -14   2   7         25.67         34.48         8.79 o
 -12   2   7       5827.82       5931.88        87.56 o
 -10   2   7      10754.35      10789.79       161.12 o
  -8   2   7        900.39        900.56        10.43 o
  -6   2   7       6390.07       6369.86        79.71 o
  -4   2   7       8462.46       8598.35       103.00 o
  -2   2   7        325.70        339.98         8.68 o
   0   2   7      11675.81      11556.71        79.46 o
   2   2   7       7650.81       7587.51        46.94 o
   4   2   7        152.13        166.74         8.54 o
   6   2   7       8429.86       8352.75        80.18 o
   8   2   7       3391.36       3342.82        44.44 o
  10   2   7        259.58        231.93        12.62 o
 -19   3   7          4.88         26.81        12.46 o
 -17   3   7       1859.74       1967.53        38.26 o
 -15   3   7        343.35        388.29        10.28 o
 -13   3   7         41.44         47.75        10.17 o
 -11   3   7      10011.60       9878.82        87.60 o
  -9   3   7        664.52        761.79        13.50 o
  -7   3   7       1086.77       1131.19        19.33 o
  -5   3   7      11820.91      11812.95       142.51 o
  -3   3   7       1548.46       1453.50        21.79 o
  -1   3   7        919.62        887.30        30.47 o
   1   3   7       9951.02       9392.78       167.22 o
   3   3   7         91.03         95.92         7.73 o
   5   3   7       1111.11       1105.46        16.59 o
   7   3   7       2825.00       2925.89        32.29 o
   9   3   7         50.39         42.33         8.28 o
  11   3   7        244.14        291.88        11.39 o
 -18   4   7        246.34        211.79        13.38 o
 -16   4   7        120.99        180.90        10.39 o
 -14   4   7        165.96        139.57        10.28 o
 -12   4   7          9.04         20.46         8.99 o
 -10   4   7          0.60          1.60         9.26 o
  -8   4   7          0.64          5.97         8.69 o
  -6   4   7        936.49        777.54        14.91 o
  -4   4   7        559.59        474.49        20.29 o
  -2   4   7        742.41        730.77        23.13 o
   0   4   7        465.30        428.31        14.57 o
   2   4   7         55.28         77.90         8.76 o
   4   4   7         18.02          8.60         8.10 o
   6   4   7          1.14         17.92         7.81 o
   8   4   7        107.70         94.10         8.33 o
  10   4   7         64.46         26.42         9.53 o
 -17   5   7       2858.27       2801.09        42.74 o
 -15   5   7       2560.23       2572.47        49.12 o
 -13   5   7       5735.24       5620.89        74.41 o
 -11   5   7       8563.26       8682.21        69.18 o
  -9   5   7       9545.90       9815.42        46.13 o
  -7   5   7      12082.57      12208.27       156.63 o
  -5   5   7      19938.91      20316.47       207.69 o
  -3   5   7       9217.86       9502.63       202.81 o
  -1   5   7       7017.18       7302.41       154.63 o
   1   5   7       8445.59       8252.35       160.85 o
   3   5   7       4890.54       5043.71        86.97 o
   5   5   7       1329.90       1364.67        20.49 o
   7   5   7       2021.92       1954.56        27.04 o
   9   5   7        653.47        651.21        15.01 o
 -16   6   7       2636.99       2761.94        64.61 o
 -14   6   7        754.51        756.93        16.36 o
 -12   6   7       4153.83       3948.30        39.21 o
 -10   6   7       4295.91       4380.94        32.40 o
  -8   6   7       1649.57       1552.57        20.49 o
  -6   6   7       6792.33       6657.09        53.39 o
  -4   6   7       7147.80       6985.35       104.64 o
  -2   6   7       1142.43       1254.76        37.67 o
   0   6   7       6248.24       6392.92       103.15 o
   2   6   7       5386.38       5483.10        97.38 o
   4   6   7       1129.13       1276.45        27.74 o
   6   6   7       2454.27       2701.95        48.20 o
   8   6   7       1753.99       1758.67        45.21 o
 -15   7   7          6.09         23.54        10.35 o
 -13   7   7         53.69         74.14         9.50 o
 -11   7   7       1654.62       1672.21        27.65 o
  -9   7   7         41.90         27.95         8.66 o
  -7   7   7         49.58         82.20        10.56 o
  -5   7   7        302.31        341.89        16.34 o
  -3   7   7         19.04         -5.24        10.03 o
  -1   7   7          8.31         15.98        13.34 o
   1   7   7        951.62        944.03        18.37 o
   3   7   7        161.74        245.01        14.78 o
   5   7   7         93.61        135.45        11.43 o
 -12   8   7         16.28         -2.12        10.59 o
 -10   8   7         14.12         20.69        10.00 o
  -8   8   7        108.76        153.63        11.72 o
  -6   8   7         91.78        103.71        10.41 o
  -4   8   7         21.05         33.18        14.07 o
  -2   8   7        223.26        273.03        18.39 o
   0   8   7          3.51         40.02        10.34 o
   2   8   7         46.88         35.07        10.02 o
  -7   9   7       2015.08       2100.64        35.36 o
  -5   9   7       1543.98       1411.06        14.36 o
  -3   9   7       2427.76       2591.13        48.11 o
  -1   9   7       1106.89       1100.38        32.61 o
 -20   0   8        849.61        841.61        24.90 o
 -18   0   8       4965.26       4996.94        30.87 o
 -16   0   8       1608.11       1362.20        56.69 o
 -14   0   8       3872.03       3844.29        27.10 o
 -12   0   8      33464.98      32218.70       222.92 o
 -10   0   8       7781.69       7416.88       114.77 o
  -8   0   8      14198.74      14572.30       130.62 o
  -6   0   8      55863.12      57638.58       304.22 o
  -4   0   8      23879.77      24060.32       199.07 o
  -2   0   8      23758.76      23769.22       163.17 o
   0   0   8      40922.22      40915.94       421.51 o
   2   0   8       4074.25       4050.73        19.82 o
   4   0   8       8167.54       8021.36        82.77 o
   6   0   8      12246.87      12364.85       214.02 o
   8   0   8        754.92        809.03        26.85 o
  10   0   8        884.47        844.50        35.75 o
 -19   1   8       1797.41       1897.88        19.71 o
 -17   1   8       4761.92       4765.58        32.23 o
 -15   1   8        564.03        584.47        15.89 o
 -13   1   8       6793.91       6816.88        59.09 o
 -11   1   8       6335.93       6128.95        54.95 o
  -9   1   8       1239.09       1261.73        16.67 o
  -7   1   8      11291.23      11045.27       166.69 o
  -5   1   8       8857.75       8788.26        57.03 o
  -3   1   8         42.18         36.90         6.59 o
  -1   1   8      10857.61      10740.79        92.04 o
   1   1   8       4016.40       4071.86        27.98 o
   3   1   8        219.30        250.05         7.91 o
   5   1   8       3191.67       3228.17        26.88 o
   7   1   8       1288.19       1341.28        23.26 o
   9   1   8         31.15         21.19         8.27 o
 -20   2   8         35.79         17.03        22.20 o
 -18   2   8        147.92        196.27        12.58 o
 -16   2   8         77.85        125.19        10.61 o
 -14   2   8         45.29         47.04        10.30 o
 -12   2   8         14.96         30.03        15.76 o
 -10   2   8          3.46         10.85         8.95 o
  -8   2   8        136.67        153.95        10.37 o
  -6   2   8         79.28         58.25         7.95 o
  -4   2   8       1445.59       1433.65        17.96 o
  -2   2   8        470.33        445.19         9.62 o
   0   2   8          5.50          0.50         6.83 o
   2   2   8        212.78        248.45        11.38 o
   4   2   8        242.06        238.30         7.26 o
   6   2   8         23.82         11.51         7.66 o
   8   2   8        147.89        159.65         7.89 o
  10   2   8          1.11         19.51         9.05 o
 -19   3   8       1441.57       1450.78        14.68 o
 -17   3   8       3144.84       3172.23        17.73 o
 -15   3   8        659.38        641.00        12.94 o
 -13   3   8       4496.23       4587.80        48.31 o
 -11   3   8       1157.46       1164.95        22.29 o
  -9   3   8       2147.26       2161.14        19.87 o
  -7   3   8       4052.60       4130.30        52.50 o
  -5   3   8       2971.55       3057.40        35.98 o
  -3   3   8        440.36        419.21         9.18 o
  -1   3   8       4493.72       4319.62        82.62 o
   1   3   8       1572.66       1551.92        41.86 o
   3   3   8        551.91        512.12         8.53 o
   5   3   8        736.69        637.68        19.08 o
   7   3   8       1244.00       1108.21        16.93 o
   9   3   8        109.53         92.09         9.84 o
 -18   4   8       2794.12       2847.75        58.29 o
 -16   4   8        739.30        800.13        16.29 o
 -14   4   8       1888.04       1933.26        42.83 o
 -12   4   8      11711.52      11683.20       124.69 o
 -10   4   8       3480.47       3693.39        44.25 o
  -8   4   8       6706.72       6736.55        47.44 o
  -6   4   8      22782.62      22733.43       274.07 o
  -4   4   8       6275.21       6320.24       111.58 o
  -2   4   8       8935.58       8870.82       196.47 o
   0   4   8      16625.65      15975.69       347.13 o
   2   4   8       2483.94       2243.93        59.88 o
   4   4   8       2857.34       2832.05        82.02 o
   6   4   8       5427.46       5376.24        67.23 o
   8   4   8        433.82        420.44        13.13 o
 -17   5   8        598.94        721.56        13.02 o
 -15   5   8         42.94         85.41        14.18 o
 -13   5   8       1802.84       1761.43        21.85 o
 -11   5   8       4258.97       4357.06        52.28 o
  -9   5   8         75.06         73.38         8.78 o
  -7   5   8       4781.29       4484.16        36.86 o
  -5   5   8       2902.41       2804.82        55.77 o
  -3   5   8        788.41        759.80        20.29 o
  -1   5   8       3325.62       3516.38        52.90 o
   1   5   8       2320.44       2351.26        48.84 o
   3   5   8          1.44         16.86         8.68 o
   5   5   8       2987.49       3428.56        78.20 o
   7   5   8        424.88        497.25        13.13 o
 -16   6   8          0.46         29.97        11.12 o
 -14   6   8        431.54        435.76        14.35 o
 -12   6   8        150.26        165.63         9.54 o
 -10   6   8        587.19        599.75        12.58 o
  -8   6   8       1353.99       1469.83        17.94 o
  -6   6   8        283.38        288.04        13.98 o
  -4   6   8       3331.57       3485.02        42.31 o
  -2   6   8       2414.10       2487.78        42.20 o
   0   6   8        421.42        456.07        17.80 o
   2   6   8       1383.44       1475.45        30.98 o
   4   6   8        777.40        739.17        18.53 o
   6   6   8        187.65        149.73        12.01 o
 -13   7   8       1652.11       1506.83        40.85 o
 -11   7   8       1022.84        974.10        18.85 o
  -9   7   8        812.91        864.93        11.72 o
  -7   7   8       1839.28       1779.22        21.50 o
  -5   7   8        765.24        769.06        20.86 o
  -3   7   8        937.39       1049.76        12.66 o
  -1   7   8        877.27        925.76        21.41 o
   1   7   8       1127.79       1143.01        23.65 o
   3   7   8        624.87        724.16        21.08 o
 -12   8   8       1231.63       1208.24        29.44 o
 -10   8   8        699.80        707.35        15.30 o
  -8   8   8       1581.08       1536.12        28.10 o
  -6   8   8       2842.18       2734.42        23.37 o
  -4   8   8        524.43        484.92        12.23 o
  -2   8   8       1042.00       1037.97        24.66 o
   0   8   8       2028.80       1860.81        37.86 o
 -19   1   9        742.75        682.73        14.02 o
 -17   1   9        621.57        558.83        17.98 o
 -15   1   9          7.84         -1.92        10.35 o
 -13   1   9       1804.72       1866.98        26.41 o
 -11   1   9        787.56        791.95        19.22 o
  -9   1   9       3991.68       3988.32        49.00 o
  -7   1   9       4751.53       4959.15        54.62 o
  -5   1   9       2690.98       2839.60        45.85 o
  -3   1   9       2546.08       2605.94        23.84 o
  -1   1   9      12243.04      12030.26        79.08 o
   1   1   9       2603.35       2649.22        25.04 o
   3   1   9       2413.95       2281.45        34.49 o
   5   1   9       2568.32       2500.79        23.28 o
   7   1   9       1064.58       1054.08        22.48 o
   9   1   9        514.97        535.59        16.32 o
 -20   2   9       1923.81       2021.99        17.09 o
 -18   2   9       3235.98       3278.34        46.99 o
 -16   2   9       2958.42       2973.60        20.64 o
 -14   2   9       7955.52       8031.25        81.99 o
 -12   2   9      13686.44      13644.71       189.99 o
 -10   2   9       2258.45       2270.58        29.70 o
  -8   2   9      12033.49      11677.30       130.29 o
  -6   2   9      10112.47       9795.42       115.45 o
  -4   2   9       3938.00       3894.61        45.29 o
  -2   2   9       4988.43       4857.99        48.69 o
   0   2   9       4416.41       4547.51        37.12 o
   2   2   9        284.06        306.76        11.41 o
   4   2   9       4346.86       4563.86        46.99 o
   6   2   9       1510.37       1534.44        23.64 o
   8   2   9        154.21        155.97         8.77 o
 -19   3   9        681.12        738.21        22.73 o
 -17   3   9        266.84        306.78        12.45 o
 -15   3   9        142.83        162.16        10.80 o
 -13   3   9       2267.95       2157.60        19.58 o
 -11   3   9        898.36        880.21        10.94 o
  -9   3   9        284.27        294.07         8.83 o
  -7   3   9       5572.77       5223.05        70.69 o
  -5   3   9        985.54       1006.30        25.84 o
  -3   3   9       1150.07       1097.59        27.82 o
  -1   3   9       3999.75       3912.32        92.77 o
   1   3   9        529.87        456.66        11.32 o
   3   3   9        553.52        536.59         9.10 o
   5   3   9       2079.17       2058.27        43.94 o
   7   3   9         37.68         26.13         8.62 o
 -18   4   9         33.20         17.04        13.33 o
 -16   4   9       1841.29       1867.04        37.16 o
 -14   4   9       1814.00       1780.59        33.78 o
 -12   4   9       1692.23       1631.34        32.19 o
 -10   4   9       1236.01       1214.40        11.29 o
  -8   4   9       1826.17       1909.46        23.47 o
  -6   4   9        572.97        640.84        10.72 o
  -4   4   9       3922.90       3929.03        81.46 o
  -2   4   9         16.04         39.64         8.09 o
   0   4   9        184.18        226.27        14.17 o
   2   4   9        420.68        419.12        15.42 o
   4   4   9        163.42        142.44         9.66 o
   6   4   9         22.73         13.81         8.94 o
 -17   5   9        546.25        526.84        12.46 o
 -15   5   9       1051.03        970.23        25.36 o
 -13   5   9       1536.06       1434.64        26.36 o
 -11   5   9       1839.57       1850.66        25.41 o
  -9   5   9       5019.67       5136.10        44.50 o
  -7   5   9       4821.27       4846.06        62.12 o
  -5   5   9       4801.88       4888.98        92.54 o
  -3   5   9       5754.88       5738.62       126.29 o
  -1   5   9       6982.65       6990.48       165.09 o
   1   5   9       4726.10       4711.71        80.01 o
   3   5   9       3099.94       3055.63        50.57 o
   5   5   9       2051.23       1918.42        38.24 o
 -16   6   9        959.87       1028.17        64.00 o
 -14   6   9       3103.82       3015.38        74.32 o
 -12   6   9       2950.50       2977.62        34.53 o
 -10   6   9       3083.78       3163.20        46.43 o
  -8   6   9       4111.48       4065.19        33.14 o
  -6   6   9       4016.13       4046.81        47.69 o
  -4   6   9       1423.10       1453.48        34.43 o
  -2   6   9       4135.75       4251.19        84.31 o
   0   6   9       2441.02       2467.95        64.86 o
   2   6   9       1198.04       1328.91        26.26 o
   4   6   9       1335.46       1557.94        32.45 o
 -13   7   9       1627.36       1643.50        45.80 o
 -11   7   9        730.45        814.88        20.28 o
  -9   7   9        234.87        204.84        10.84 o
  -7   7   9       2171.39       2133.06        18.93 o
  -5   7   9        605.65        598.94        19.44 o
  -3   7   9        534.41        570.60        11.29 o
  -1   7   9        598.25        660.55        32.07 o
   1   7   9        112.96        112.65        20.71 o
   3   7   9        103.83        170.30        19.73 o
 -10   8   9        968.91       1065.95        25.88 o
  -8   8   9        390.37        396.53        12.70 o
  -6   8   9        191.25        192.38        12.28 o
  -4   8   9        631.71        819.72        24.35 o
  -2   8   9         50.85         67.71        16.94 o
 -20   0  10       1205.30       1239.43        61.46 o
 -18   0  10       1339.87       1309.53        19.87 o
 -16   0  10        592.61        570.93        17.41 o
 -14   0  10       2594.60       2714.31        43.53 o
 -12   0  10       4671.35       4657.56        88.25 o
 -10   0  10        169.56        175.38        11.07 o
  -8   0  10      11587.67      11896.13       111.91 o
  -6   0  10       7056.98       7373.16        26.72 o
  -4   0  10       2676.72       2719.61        17.79 o
  -2   0  10       6312.00       6228.95        72.65 o
   0   0  10       8635.51       8612.06        75.25 o
   2   0  10       1679.31       1524.96        14.40 o
   4   0  10       7669.13       7394.10       144.29 o
   6   0  10       1514.41       1353.27        26.05 o
   8   0  10        713.05        568.36        14.56 o
 -19   1  10       2957.07       2978.10        33.41 o
 -17   1  10       1433.93       1461.88        14.58 o
 -15   1  10       1881.07       1926.57        29.69 o
 -13   1  10       9970.45      10004.78        73.03 o
 -11   1  10       5499.97       5376.71        81.56 o
  -9   1  10       5766.03       5767.41        79.12 o
  -7   1  10      12894.56      12468.86       158.23 o
  -5   1  10       3755.32       3810.12        29.73 o
  -3   1  10       4947.31       4875.49        38.13 o
  -1   1  10       8557.62       8560.21        28.81 o
   1   1  10       1069.53       1091.39        12.77 o
   3   1  10       1553.52       1591.52        17.17 o
   5   1  10       2225.86       2336.68        61.52 o
   7   1  10        253.64        276.69         9.31 o
 -20   2  10          0.60         12.72        13.41 o
 -18   2  10        189.16        257.15        10.60 o
 -16   2  10        104.86        122.61        14.92 o
 -14   2  10        230.57        248.44        10.53 o
 -12   2  10        171.28        168.81         9.81 o
 -10   2  10        489.80        467.71        10.19 o
  -8   2  10         27.25         18.35         8.26 o
  -6   2  10        280.01        248.95        12.82 o
  -4   2  10         25.80         27.13         7.51 o
  -2   2  10        805.71        763.97        10.29 o
   0   2  10         29.45         28.53         9.79 o
   2   2  10          0.26         11.34         7.14 o
   4   2  10          0.04         -5.39         8.11 o
   6   2  10          1.76         16.51        10.17 o
 -19   3  10       3049.59       2929.78        36.43 o
 -17   3  10       2265.46       2216.01        15.04 o
 -15   3  10       3519.57       3419.26        28.97 o
 -13   3  10       9473.74       9654.52       107.73 o
 -11   3  10      10002.50       9657.65        77.21 o
  -9   3  10       9180.62       9167.56       111.70 o
  -7   3  10      10565.44      10714.79       112.81 o
  -5   3  10       6140.11       5940.74        79.62 o
  -3   3  10       5874.32       5925.54       123.61 o
  -1   3  10       7002.40       6981.11       168.09 o
   1   3  10       1751.45       1782.55        47.93 o
   3   3  10        898.25        910.14        20.57 o
   5   3  10       1619.24       1633.67        29.75 o
   7   3  10        547.57        526.60        16.12 o
 -18   4  10       1494.73       1595.57        27.69 o
 -16   4  10        369.48        386.28        20.36 o
 -14   4  10       2765.66       2734.12        40.16 o
 -12   4  10       3080.94       3132.48        28.14 o
 -10   4  10        687.15        627.86        10.25 o
  -8   4  10       5085.94       5137.32        59.14 o
  -6   4  10       5794.62       5701.16        80.36 o
  -4   4  10       1814.46       1836.89        43.86 o
  -2   4  10       5996.65       5866.13       103.09 o
   0   4  10       4459.32       4379.78        96.56 o
   2   4  10       1445.19       1430.27        44.44 o
   4   4  10       3309.33       3302.86        85.77 o
   6   4  10       1489.28       1342.76        41.39 o
 -17   5  10        123.41        162.79        13.69 o
 -15   5  10        173.11        179.96        35.25 o
 -13   5  10       1455.59       1545.03        16.09 o
 -11   5  10         17.02         46.43        10.17 o
  -9   5  10        143.91        139.61         8.81 o
  -7   5  10       2512.59       2470.49        30.66 o
  -5   5  10        130.48        136.70        17.51 o
  -3   5  10        190.05        222.65        17.94 o
  -1   5  10       1297.33       1229.78        40.44 o
   1   5  10         92.53         85.71         9.80 o
   3   5  10        469.86        543.00        18.26 o
   5   5  10        661.33        682.51        18.75 o
 -14   6  10        124.31        159.01        13.63 o
 -12   6  10        211.50        227.29        10.29 o
 -10   6  10         95.22         88.29         9.36 o
  -8   6  10         95.03        127.01        13.18 o
  -6   6  10         39.13         55.99         9.35 o
  -4   6  10        141.37        173.82        17.50 o
  -2   6  10        263.93        323.72        11.37 o
   0   6  10        138.19        146.49         9.99 o
   2   6  10        178.99        188.18        14.59 o
 -13   7  10       2077.81       1979.22        36.31 o
 -11   7  10       2733.45       2970.18        47.30 o
  -9   7  10       2720.44       2822.36        36.13 o
  -7   7  10       2701.17       2691.98        57.20 o
  -5   7  10       2381.81       2615.97        50.59 o
  -3   7  10       1268.54       1352.93        19.14 o
  -1   7  10       1307.81       1309.03        23.58 o
  -8   8  10       1473.48       1462.27        21.46 o
  -6   8  10       2297.55       2308.17        53.88 o
  -4   8  10       1132.24       1214.21        19.64 o
 -19   1  11       1702.26       1704.77        23.99 o
 -17   1  11          3.09          7.13        10.48 o
 -15   1  11       2386.84       2462.86        25.67 o
 -13   1  11       2192.99       2136.63        19.36 o
 -11   1  11        116.70        105.95         8.72 o
  -9   1  11       1179.81       1252.06        27.95 o
  -7   1  11       1782.57       1874.37        27.66 o
  -5   1  11         17.11         34.42        13.54 o
  -3   1  11       4238.25       4334.22        30.67 o
  -1   1  11       1195.95       1192.96        17.44 o
   1   1  11         42.44         24.97         6.82 o
   3   1  11       1532.09       1454.58        33.70 o
   5   1  11       1167.24       1119.85        24.52 o
 -18   2  11       1362.58       1310.17        32.20 o
 -16   2  11       3196.43       3133.25        32.16 o
 -14   2  11      12253.41      12319.05       123.52 o
 -12   2  11       4817.41       4777.70        65.11 o
 -10   2  11       6474.30       6516.97        91.66 o
  -8   2  11      30354.36      29885.98       370.28 o
  -6   2  11       5414.62       5427.46        82.32 o
  -4   2  11       6973.51       6943.21       124.68 o
  -2   2  11      13910.71      14013.20       161.41 o
   0   2  11       2924.18       3056.32        31.99 o
   2   2  11       2215.25       2312.70        41.74 o
   4   2  11       4860.10       5028.35       106.38 o
   6   2  11        154.99        148.88         9.31 o
 -19   3  11       1369.86       1432.86        29.25 o
 -17   3  11         48.08         41.25        10.88 o
 -15   3  11       1771.10       1740.02        26.63 o
 -13   3  11       2622.77       2688.16        45.94 o
 -11   3  11          7.98         22.77         8.26 o
  -9   3  11       3907.41       3816.51        52.95 o
  -7   3  11       2751.76       2650.65        32.48 o
  -5   3  11         12.16         16.94         8.07 o
  -3   3  11       3145.79       3241.56        93.72 o
  -1   3  11       1914.95       2008.26        45.31 o
   1   3  11         10.89         17.63         9.88 o
   3   3  11       1878.31       2072.08        55.30 o
   5   3  11        376.58        429.72        18.69 o
 -18   4  11         58.96         51.31        11.17 o
 -16   4  11       1120.13       1091.64        20.88 o
 -14   4  11          6.07         15.85         9.42 o
 -12   4  11        903.05        933.16        18.06 o
 -10   4  11       1298.65       1329.42        18.68 o
  -8   4  11       1645.46       1670.07        19.56 o
  -6   4  11       1559.96       1643.52        28.30 o
  -4   4  11       1537.17       1596.81        25.97 o
  -2   4  11        157.46        194.07        13.90 o
   0   4  11       1967.63       2072.16        77.49 o
   2   4  11        271.88        291.45        20.50 o
   4   4  11        128.46        119.03         9.99 o
 -17   5  11        208.10        183.45        23.62 o
 -15   5  11       1254.49       1198.06        27.41 o
 -13   5  11        843.60        851.64        11.19 o
 -11   5  11        458.09        456.16        12.30 o
  -9   5  11        862.77        883.49        11.37 o
  -7   5  11        846.12        858.53        22.23 o
  -5   5  11        362.91        378.66        10.01 o
  -3   5  11       1656.35       1692.99        39.90 o
  -1   5  11       1362.39       1328.22        33.88 o
   1   5  11        471.55        463.88        13.68 o
   3   5  11        931.14        887.47        29.78 o
 -14   6  11       4075.30       4083.90        70.97 o
 -12   6  11       1298.36       1333.92        16.38 o
 -10   6  11       2323.64       2251.82        30.90 o
  -8   6  11       4744.36       4770.52        72.10 o
  -6   6  11       2078.81       1922.80        47.77 o
  -4   6  11       1709.62       1683.99        37.05 o
  -2   6  11       4358.91       4213.22        98.92 o
   0   6  11        607.22        554.76        11.15 o
 -11   7  11          9.96         21.63        10.35 o
  -9   7  11       1890.38       1794.40        25.58 o
  -7   7  11       1416.72       1422.29        38.54 o
  -5   7  11        168.70        195.90        12.13 o
  -3   7  11        997.49       1095.08        16.60 o
 -18   0  12        949.70        986.63        20.16 o
 -16   0  12       5364.90       5544.18       107.65 o
 -14   0  12       3771.04       3855.68        85.21 o
 -12   0  12        721.56        742.66        30.59 o
 -10   0  12       8194.42       7947.63       265.90 o
  -8   0  12       5383.85       5385.67        62.35 o
  -6   0  12          9.58        -12.86        10.69 o
  -4   0  12       5308.96       5181.64        68.16 o
  -2   0  12       2546.01       2674.26        46.76 o
   0   0  12        315.86        305.65        12.87 o
   2   0  12       2945.65       2885.76        61.61 o
   4   0  12       1070.72       1046.52        76.71 o
 -19   1  12         75.16         56.17        13.67 o
 -17   1  12         53.44         68.64        11.14 o
 -15   1  12       3156.55       3171.88        36.35 o
 -13   1  12        448.73        455.04        14.00 o
 -11   1  12       1281.83       1305.47        28.43 o
  -9   1  12       5266.41       5193.33        71.00 o
  -7   1  12       1408.50       1433.43        21.65 o
  -5   1  12       2159.73       2136.79        16.31 o
  -3   1  12       6522.63       6402.96        46.91 o
  -1   1  12        388.56        346.16        10.13 o
   1   1  12       1267.90       1208.97        31.89 o
   3   1  12       2211.97       2213.47        45.41 o
 -18   2  12        425.71        397.75        12.10 o
 -16   2  12        291.54        307.91        10.63 o
 -14   2  12          7.59         21.22         9.34 o
 -12   2  12        505.17        506.03        10.92 o
 -10   2  12        176.72        199.54         8.69 o
  -8   2  12         91.96        113.45         8.05 o
  -6   2  12         76.16         76.45         8.27 o
  -4   2  12          0.08          2.45         8.14 o
  -2   2  12          7.84         19.96         8.60 o
   0   2  12        158.75        153.74         8.38 o
   2   2  12         19.26         29.60         8.55 o
   4   2  12          5.88          1.62         8.90 o
 -17   3  12        456.71        421.38        11.67 o
 -15   3  12       3745.91       3759.93        54.64 o
 -13   3  12       1294.24       1331.11        18.24 o
 -11   3  12       3945.09       4042.52        61.01 o
  -9   3  12       4436.54       4527.37        57.67 o
  -7   3  12       4689.15       4760.28        72.35 o
  -5   3  12       4777.24       4808.85        65.34 o
  -3   3  12       7539.22       7573.05       144.66 o
  -1   3  12       1482.94       1449.53        33.01 o
   1   3  12       2377.42       2386.23        58.04 o
   3   3  12       2148.63       2136.00        53.11 o
 -16   4  12       3660.23       3681.16        85.55 o
 -14   4  12       3187.18       3199.80        49.93 o
 -12   4  12        817.91        835.95        16.19 o
 -10   4  12       5171.23       5139.34        57.67 o
  -8   4  12       3255.49       3323.20        34.09 o
  -6   4  12        499.27        513.18        17.67 o
  -4   4  12       3853.67       3950.52        68.96 o
  -2   4  12       2127.84       2205.68        47.28 o
   0   4  12        407.84        470.27        17.33 o
   2   4  12       2256.18       2392.44        63.50 o
 -15   5  12       1141.19       1216.71        22.97 o
 -13   5  12        338.14        374.86        10.77 o
 -11   5  12        308.16        282.35         9.91 o
  -9   5  12       3744.72       3651.51        49.54 o
  -7   5  12         45.42         57.21         9.75 o
  -5   5  12        473.60        434.20         9.78 o
  -3   5  12       1450.52       1417.64        24.86 o
  -1   5  12        178.78        146.20        11.79 o
   1   5  12        144.27        127.85        10.56 o
 -12   6  12        685.99        765.56        31.01 o
 -10   6  12        183.43        214.43        16.82 o
  -8   6  12         49.74         81.75        13.55 o
  -6   6  12        162.57        209.23        10.36 o
  -4   6  12         12.20         27.00        12.64 o
  -2   6  12          3.16         23.18        12.29 o
 -19   1  13       1633.60       1536.84        83.62 o
 -17   1  13       2883.28       3005.10        66.74 o
 -15   1  13       6897.43       7020.82       126.13 o
 -13   1  13       2487.33       2405.56        57.84 o
 -11   1  13       5181.90       5134.65        97.48 o
  -9   1  13       4200.59       4379.83        81.34 o
  -7   1  13       3796.11       3934.20        16.71 o
  -5   1  13       2611.90       2749.29        12.83 o
  -3   1  13       2785.42       2953.97        32.58 o
  -1   1  13        338.51        351.46         8.46 o
   1   1  13       1675.52       1792.35        30.25 o
 -18   2  13        478.63        411.31        13.95 o
 -16   2  13       1648.21       1624.97        23.32 o
 -14   2  13       1419.23       1373.61        22.84 o
 -12   2  13       1429.70       1433.10        21.37 o
 -10   2  13       6134.36       6178.53       108.07 o
  -8   2  13       2653.94       2725.39        47.46 o
  -6   2  13       2538.44       2519.29        43.92 o
  -4   2  13       6490.63       6448.27       115.61 o
  -2   2  13       3195.40       3124.55        54.99 o
   0   2  13       1912.62       1851.11        41.47 o
   2   2  13       2960.23       2882.98        75.19 o
 -17   3  13       1030.48       1048.32        27.35 o
 -15   3  13       1880.08       1963.30        45.33 o
 -13   3  13        784.19        810.08        23.57 o
 -11   3  13       1590.40       1536.31        28.51 o
  -9   3  13       2716.96       2621.69        38.57 o
  -7   3  13        260.73        265.41         8.99 o
  -5   3  13       1794.49       1734.92        25.39 o
  -3   3  13       1392.24       1404.90        35.15 o
  -1   3  13        228.11        229.50        16.50 o
   1   3  13        782.76        890.55        19.88 o
 -16   4  13        519.84        533.14        25.43 o
 -14   4  13        204.56        204.92        11.45 o
 -12   4  13          1.42          7.55         9.28 o
 -10   4  13         96.78        101.71         8.90 o
  -8   4  13         53.55         43.30         8.55 o
  -6   4  13          7.31          6.03         8.86 o
  -4   4  13         32.77         38.24         9.75 o
  -2   4  13        220.27        227.13        17.26 o
   0   4  13         51.79         39.32        10.10 o
 -13   5  13       2183.73       2173.91        34.96 o
 -11   5  13       2439.29       2511.24        42.45 o
  -9   5  13       1764.80       1795.47        39.73 o
  -7   5  13       2091.46       2228.43        50.48 o
  -5   5  13       1238.25       1267.05        28.74 o
  -3   5  13        983.69        993.05        18.79 o
 -10   6  13       2074.86       2061.02        42.76 o
  -8   6  13       1943.66       1909.42        51.60 o
  -6   6  13       1700.15       1684.01        26.89 o
 -18   0  14       1883.35       2001.70       134.94 o
 -16   0  14       6311.02       6407.75       161.37 o
 -14   0  14       4875.97       4821.19       114.69 o
 -12   0  14       4587.46       4557.41       154.86 o
 -10   0  14      12744.89      12390.20       441.19 o
  -8   0  14       2245.12       2343.66        42.79 o
  -6   0  14       4309.52       4596.69        89.15 o
  -4   0  14       6654.74       7038.85        93.04 o
  -2   0  14       1469.51       1606.97        45.99 o
   0   0  14        933.60        984.46        31.79 o
 -17   1  14        632.85        643.65        13.92 o
 -15   1  14        802.90        772.20        13.76 o
 -13   1  14         36.28         33.43         8.46 o
 -11   1  14       1068.83       1039.07        23.06 o
  -9   1  14        943.56        948.23        12.87 o
  -7   1  14         64.94         81.58         9.93 o
  -5   1  14       1318.99       1310.41        19.18 o
  -3   1  14        810.64        800.44        14.17 o
  -1   1  14         81.03         80.93         8.60 o
 -16   2  14         36.90         26.19        13.25 o
 -14   2  14        715.67        721.09        19.94 o
 -12   2  14        507.45        522.97        14.59 o
 -10   2  14        380.89        417.45        12.81 o
  -8   2  14        291.47        299.93         9.74 o
  -6   2  14        474.60        509.60        17.01 o
  -4   2  14        120.87        153.55        13.16 o
  -2   2  14        392.20        439.76        10.49 o
   0   2  14         12.74          9.73        10.62 o
 -15   3  14        644.06        627.44        17.06 o
 -13   3  14          3.69         19.94        10.26 o
 -11   3  14        749.79        782.24        15.03 o
  -9   3  14        865.91        857.81        10.71 o
  -7   3  14        532.53        527.93        12.85 o
  -5   3  14        836.93        834.38        22.24 o
  -3   3  14       1218.97       1118.16        40.20 o
  -1   3  14        377.72        342.49        25.32 o
 -14   4  14       2240.43       2256.37        42.95 o
 -12   4  14       2795.18       2806.15        32.72 o
 -10   4  14       6058.87       6087.81        70.29 o
  -8   4  14       2084.94       1998.75        60.40 o
  -6   4  14       2028.03       2012.88        67.06 o
  -4   4  14       3803.70       3826.25       118.40 o
 -11   5  14       1185.77       1215.76        26.59 o
  -9   5  14       1128.07       1143.30        34.54 o
  -7   5  14         86.94         94.32        18.90 o
 -15   1  15        814.80        761.50        16.35 o
 -13   1  15       1673.75       1666.36        36.20 o
 -11   1  15       5739.50       5670.83       100.55 o
  -9   1  15       2063.41       2060.71        37.34 o
  -7   1  15       2191.99       2169.73        43.91 o
  -5   1  15       3740.43       3761.10        56.69 o
  -3   1  15        888.57        911.64        27.36 o
 -14   2  15        383.93        371.42        10.89 o
 -12   2  15       2636.95       2601.28        54.84 o
 -10   2  15       2123.68       2079.98        43.97 o
  -8   2  15         26.38         24.12         8.82 o
  -6   2  15       3739.41       3598.91       123.44 o
  -4   2  15       1527.04       1486.29        39.82 o
 -13   3  15        595.12        562.25        22.72 o
 -11   3  15       2969.20       2897.24        73.19 o
  -9   3  15        350.06        301.55         9.83 o
  -7   3  15        710.66        653.40        21.12 o
  -5   3  15       2349.61       2170.16        86.51 o
 -10   4  15         15.76         14.34        10.47 o
  -8   4  15          1.13         18.33        10.80 o
 -14   0  16       1783.46       1752.60        49.69 o
 -12   0  16       3448.89       3375.80       101.58 o
 -10   0  16       1524.68       1479.24        52.99 o
  -8   0  16       2162.58       2030.33        22.69 o
  -6   0  16       5532.87       5829.51       163.78 o
 -13   1  16       1956.91       1821.79        50.05 o
 -11   1  16       1350.16       1332.00        41.66 o
  -9   1  16        260.65        283.41        18.63 o
  -7   1  16       1258.78       1263.61        30.21 o
 -12   2  16         81.06         71.80        10.88 o
 -10   2  16         26.75         26.36         9.54 o
  -8   2  16         16.75         23.47         9.42 o
                                                
